# Supplementary material for: Cellular Growth in Aerial Roots Differs From That in Typical Substrate Roots
Source: Front Plant Sci. 2022 May 26;13:894647. doi: 10.3389/fpls.2022.894647 (PMC9199517; doi:10.3389/fpls.2022.894647)
Supplement: Supplementary Table S1 — Primary data of growth rate determinations of aerial roots of 20 species. [file Table_1.XLSX]

## Sheet: Orchidaceae
	S =the ratio of the total length of the growing sections size and after the start of the observations (growth coefficient),																												first repeat - early June
	Lp = the length of the elongation zone before the start of the observation,																												second repeat - end of June
	B = the growth from the root tip to the first mark,																												third repeat - early or mid-July
	T = the time between measurements (day).
	D = root thickness (diameter) in mm
	Cattleya skinneri								Cymbidium finlaysonianum								Grammatophyllum speciosum								Microcoelia exilis								Neofinetia falcata								Stanhopea tigrina
	№	D	B	Lp	S	T	V	kp	№	D	B	Lp	S	T	V	kp	№	D	B	Lp	S	T	V	kp	№	D	B	Lp	S	T	V	kp	№	D	B	Lp	S	T	V	kp	№	D	B	Lp	S	T	V	kp
	1	3	3	1	5	5	1.4	0.321888	1	1	1	2	3	10	0.5	0.109861	1	1	1	2	3	10	0.5	0.109861	1	1	1	2	3	10	0.5	0.109861	1	3	1	3	2	5	0.8	0.138629	1	2	0.5	1	2	5	0.3	0.081093
	2	3	3	1	7	5	1.8	0.389182	2	1	1	3	2.5	10	0.55	0.0916291	2	1.5	0.5	2	2.5	10	0.35	0.0916291	2	1	1	3	2.5	10	0.55	0.0916291	2	3	2	4	2	5	1.2	0.138629	2	2	0	1	1.5	5	0.1	0.081093
	3	3	2	1	5	5	1.2	0.321888	3	1.5	1	2	4	10	0.7	0.138629	3	1.5	0.5	2	4	10	0.65	0.138629	3	1.5	1	2	3	10	0.5	0.109861	3	3	1	3	2	5	0.8	0.138629	3	2	0	2	2	5	0.4	0.138629
	4	3	3	1	6	5	1.6	0.358352	4	1	1	1	3	10	0.3	0.109861	4	1	0.5	1	3	10	0.25	0.109861	4	1	1	1	3	10	0.3	0.109861	4	3	3	3	2	5	1.2	0.138629	4	2	0.5	2	2	5	0.5	0.138629
	5	3	4	2	5	5	2.4	0.321888	5	2	1	2	4	10	0.7	0.138629	5	2	0.5	2	4	10	0.65	0.138629	5	2	1	2	4	10	0.7	0.138629	5	2	1	3	2	5	0.8	0.138629	5	2	0	2	2	5	0.4	0.138629
	6	4	3	1	6	5	1.6	0.358352	6	1	1	2	5	10	0.9	0.160944	6	1	1	1.5	5	10	0.7	0.160944	6	1	1	2	5	10	0.9	0.160944	6	3	2	2	3	5	1.2	0.219722	6	1	0	2	1.5	5	0.2	0.081093
	7	3	2	1	6	5	1.4	0.358352	7	1	1	2	7	10	1.3	0.194591	7	1	1	2	5	10	0.9	0.160944	7	1	1	2	5	10	0.9	0.160944	7	3	2	3	2	5	1	0.138629	7	3	0	2	2	5	0.4	0.138629
	8	3	1	1	7	5	1.4	0.389182	8	1.5	1	3	2	10	0.4	0.0693147	8	1.5	0	2	2	10	0.2	0.0693147	8	1.5	1	3	2	10	0.4	0.0693147	8	2	1	2	2	5	0.6	0.138629	8	2	0	2	2	5	0.4	0.138629
	9	3	0	1	5	5	0.8	0.321888	9	2	1	2	4	10	0.7	0.138629	9	2	0	1.5	4	10	0.45	0.138629	9	2	1	2	4	10	0.7	0.138629	9	3	1	3	2	5	0.8	0.138629	9	2	0	2	2	5	0.4	0.138629
	10	3	5	2	6	5	3	0.358352	10	1	1	2	5	10	0.9	0.160944	10	1	1	2	5	10	0.9	0.160944	10	1	1	2	4	10	0.7	0.138629	10	3	1	4	1.5	5	0.6	0.081093	10	1	0	2	2	5	0.4	0.138629
	11	3	0.5	3	5	5	2.5	0.321888	11	1	1	1.5	7	10	1	0.194591	11	1.5	0	1.5	6	10	0.75	0.179176	11	1	1	1.5	4	10	0.55	0.138629	11	3	2	4	2	5	1.2	0.138629	11	2	5	2	3	5	1.8	0.219722
	12	3	0	3	5	5	2.4	0.321888	12	1	1	2	6	10	1.1	0.179176	12	1	1	2	5	10	0.9	0.160944	12	1	1	2	6	10	1.1	0.179176	12	2	2	3	2	5	1	0.138629	12	2	4	2	2	5	1.2	0.138629
	13	3	0	3	5	5	2.4	0.321888	13	1	0.5	2	7	10	1.25	0.194591	13	1	0.5	1.5	6	10	0.8	0.179176	13	1	0.5	2	7	10	1.25	0.194591	13	2	1	4	2	5	1	0.138629	13	1.5	5	2	3	5	1.8	0.219722
	14	3	0	3	5	5	2.4	0.321888	14	1.5	1	2	6	10	1.1	0.179176	14	1.5	0.5	2	5	10	0.85	0.160944	14	1.5	1	2	6	10	1.1	0.179176	14	2	2	3	2	5	1	0.138629	14	2	4	2	3	5	1.6	0.219722
	15	3	0	3	6	5	3	0.358352	15	1	1	1	2.5	10	0.25	0.0916291	15	1	0.5	1	2.5	10	0.2	0.0916291	15	1	1	1	2.5	10	0.25	0.0916291	15	2	1	3	2	5	0.8	0.138629	15	3	4	1	3	5	1.2	0.219722
	16	2.5	4	1	3	5	1.2	0.219722	16	1	1	1	6	10	0.6	0.179176	16	1	0.5	1	3	10	0.25	0.109861	16	1	1	1	5	10	0.5	0.160944	16	2	1	4	2	5	1	0.138629	16	2	5	1	3	5	1.4	0.219722
	17	3	6	3	3	5	2.4	0.219722	17	1.5	1	3	5	10	1.3	0.160944	17	1.5	0.5	3	3	10	0.65	0.109861	17	1.5	1	3	5	10	1.3	0.160944	17	2	1	3	2	5	0.8	0.138629	17	3	5	1	4	5	1.6	0.277259
	18	3	0	1	5	5	0.8	0.321888	18	1	1	2	6	10	1.1	0.179176	18	1	0.5	2	3	10	0.45	0.109861	18	1	1	2	5	10	0.9	0.160944	18	2	2	4	2	5	1.2	0.138629	18	3	5	2	3	5	1.8	0.219722
	19	3	0	1	6	5	1	0.358352	19	1	1	1	4	10	0.4	0.138629	19	1	0.5	1	4	10	0.35	0.138629	19	1	1	1	3	10	0.3	0.109861	19	2	1	3	2	5	0.8	0.138629	19	2	5	1	2	5	1.2	0.138629
	20	3	0	1	10	5	1.8	0.460517	20	1	1	2	3	10	0.5	0.109861	20	1	0.5	2	3	10	0.45	0.109861	20	1	1	2	3	10	0.5	0.109861	20	3	0	4	2	5	0.8	0.138629	20	2	4	1	3	5	1.2	0.219722
	1	3	0	3	6	5	3	0.358352	1	1.5	1	2	6	10	1.1	0.179176	1	1.5	0	2	5	10	0.8	0.160944	1	1.5	1	1	4.5	10	0.45	0.150408	1	3	0	3	2	5	0.6	0.138629	1	2	0.5	1	2	5	0.3	0.138629
	2	3	0	3	6	5	3	0.358352	2	1	1	1	3	10	0.3	0.109861	2	1	0	1	3	10	0.2	0.109861	2	1	1	1	3	10	0.3	0.109861	2	3	1	3	2	5	0.8	0.138629	2	1	1	1	1.5	5	0.3	0.081093
	3	3	0	3	6	5	3	0.358352	3	1.5	1	2	6	10	1.1	0.179176	3	1.5	0	2	5	10	0.8	0.160944	3	1.5	1	2	5	10	0.9	0.160944	3	3	0.5	3	3	5	1.3	0.219722	3	2	0	1	2	5	0.2	0.138629
	4	3	0	3	5	5	2.4	0.321888	4	1	2	3	5	10	1.4	0.160944	4	1	0	2	5	10	0.8	0.160944	4	1	1	2	4	10	0.7	0.138629	4	3	1	2	2	5	0.6	0.138629	4	2	1	1	2	5	0.4	0.138629
	5	3	0	3	5	5	2.4	0.321888	5	1	1	2	5	10	0.9	0.160944	5	1	1	2	5	10	0.9	0.160944	5	1	1	2	5	10	0.9	0.160944	5	3	0	3	2	5	0.6	0.138629	5	3	0	1	2	5	0.2	0.138629
	6	3	0.5	3	5	5	2.5	0.321888	6	1	2	2	6	10	1.2	0.179176	6	2	2	2	4	10	0.8	0.138629	6	1	1	2	6	10	1.1	0.179176	6	3	0	3	2	5	0.6	0.138629	6	2	0	1	1.5	5	0.1	0.081093
	7	3	0	3	5	5	2.4	0.321888	7	1	1	3	4	10	1	0.138629	7	2	1	3	4	10	1	0.138629	7	1	1	1.5	4	10	0.55	0.138629	7	2	0.5	3	2	5	0.7	0.138629	7	1	0.5	1	2	5	0.3	0.138629
	8	3	0	3	5	5	2.4	0.321888	8	1.5	0.5	1	3	10	0.25	0.109861	8	1.5	0.5	1	3	10	0.25	0.109861	8	1.5	0.5	1	3	10	0.25	0.109861	8	3	1	2	2	5	0.6	0.138629	8	2	1	1	2	5	0.4	0.138629
	9	3	0	3	6	5	3	0.358352	9	1	1	1	4	10	0.4	0.138629	9	1	1	1	4	10	0.4	0.138629	9	1	1	1	4	10	0.4	0.138629	9	2	1	3	2	5	0.8	0.138629	9	2	0.5	1	2	5	0.3	0.138629
	10	3	0.5	3	5	5	2.5	0.321888	10	1	1	2	6	10	1.1	0.179176	10	2	1	2	3	10	0.5	0.109861	10	1	1	2	5	10	0.9	0.160944	10	3	0.5	2	3	5	0.9	0.219722	10	2	0.5	1	2	5	0.3	0.138629
	11	2.5	0	3	4	5	1.8	0.277259	11	1	0.5	1	3	10	0.25	0.109861	11	2	0.5	1	3	10	0.25	0.109861	11	1	0.5	1	3	10	0.25	0.109861	11	2	0	3	2	5	0.6	0.138629	11	3	0.5	1	3	5	0.5	0.219722
	12	3	0	3	6	5	3	0.358352	12	1	1	2	6	10	1.1	0.179176	12	2	1	2	5	10	0.9	0.160944	12	1	1	2	6	10	1.1	0.179176	12	2	0.5	3	2	5	0.7	0.138629	12	2	0.5	1	3	5	0.5	0.219722
	13	3	0	3	5	5	2.4	0.321888	13	1	0.5	2	4	10	0.65	0.138629	13	1	0.5	1.5	4	10	0.5	0.138629	13	1	0.5	1.5	4	10	0.5	0.138629	13	2	1	3	2	5	0.8	0.138629	13	2	0.5	1	3	5	0.5	0.219722
	14	3	0	3	5	5	2.4	0.321888	14	1	1	2	6	10	1.1	0.179176	14	1.5	1	2	3	10	0.5	0.109861	14	1	1	1.5	5	10	0.7	0.160944	14	3	1	3	2	5	0.8	0.138629	14	3	1	2	3	5	1	0.219722
	15	3	0	3	6	5	3	0.358352	15	1	1	2	5	10	0.9	0.160944	15	1	1	1.5	4	10	0.55	0.138629	15	1	1	1.5	5	10	0.7	0.160944	15	2	0.5	3	2	5	0.7	0.138629	15	2	1	1	3	5	0.6	0.219722
	16	3	0.5	3	5	5	2.5	0.321888	16	1	1	2	5	10	0.9	0.160944	16	1	1	2	4	10	0.7	0.138629	16	1	1	2	5	10	0.9	0.160944	16	3	1	3	3	5	1.4	0.219722	16	3	1	2	1.5	5	0.4	0.081093
	17	3	0	3	5	5	2.4	0.321888	17	1	0.5	2	6	10	1.05	0.179176	17	2	0.5	1.5	5	10	0.65	0.160944	17	1	0.5	2	6	10	1.05	0.179176	17	3	0.5	3	2	5	0.7	0.138629	17	3	1	1	3	5	0.6	0.219722
	18	3	0	3	5	5	2.4	0.321888	18	1	1	2	6	10	1.1	0.179176	18	2	0.5	1.5	4	10	0.5	0.138629	18	1	1	1.5	6	10	0.85	0.179176	18	3	0.5	3	2	5	0.7	0.138629	18	2	3	2	3	5	1.4	0.219722
	19	3	0	3	5	5	2.4	0.321888	19	1	0.5	2	4	10	0.65	0.138629	19	2	0.5	1	3	10	0.25	0.109861	19	1	0.5	2	4	10	0.65	0.138629	19	3	1	3	2	5	0.8	0.138629	19	3	1	1	3	5	0.6	0.219722
	20	3	0	3	6	5	3	0.358352	20	1	1	2	6	10	1.1	0.179176	20	2	0.5	2	5	10	0.85	0.160944	20	1	1	1.5	6	10	0.85	0.179176	20	3	1	4	3	5	1.8	0.219722	20	2	2	2	2	5	0.8	0.138629
	1	2.5	2	3	4	5	2.2	0.277259	1	1	1	2	6	10	1.1	0.179176	1	1	0.5	1	4	10	0.35	0.138629	1	1	1	1.5	6	10	0.85	0.179176	1	3	0.5	3	2	5	0.7	0.138629	1	2	0.5	1	2	5	0.3	0.138629
	2	3	3	2	5	5	2.2	0.321888	2	1	1	1	5	10	0.5	0.160944	2	1.5	0.5	1	4	10	0.35	0.138629	2	1	1	1	5	10	0.5	0.160944	2	2	0	3	2	5	0.6	0.138629	2	2	0.5	2	1.5	5	0.3	0.081093
	3	2.5	5	1	3	5	1.4	0.219722	3	1	1	2	6	10	1.1	0.179176	3	2	0	1	5	10	0.4	0.160944	3	1	1	1	5	10	0.5	0.160944	3	2	0.5	2	3	5	0.9	0.219722	3	2	1	1	1.5	5	0.3	0.081093
	4	2.5	5	1	3	5	1.4	0.219722	4	1	1	1	3	10	0.3	0.109861	4	2	0.5	1	3	10	0.25	0.109861	4	1	1	1	3	10	0.3	0.109861	4	2	1	3	2	5	0.8	0.138629	4	2	2		0	5	0.4
	5	2.5	3	2	3	5	1.4	0.219722	5	1	2	2	5	10	1	0.160944	5	1	0.5	2	5	10	0.85	0.160944	5	1	1	2	5	10	0.9	0.160944	5	3	0	3	2	5	0.6	0.138629	5	2	1	1	1.5	5	0.3	0.081093
	6	2.5	2	1	5	5	1.2	0.321888	6	1.5	1	3	4	10	1	0.138629	6	1.5	0.5	3	3	10	0.65	0.109861	6	1.5	1	1.5	4	10	0.55	0.138629	6	2	0.5	3	2	5	0.7	0.138629	6	2	2	1	1.2	5	0.44	0.0364643
	7	3	6	3	3	5	2.4	0.219722	7	1	1	2	5	10	0.9	0.160944	7	1	0.5	2	5	10	0.85	0.160944	7	1	1	2	5	10	0.9	0.160944	7	3	1	3	2	5	0.8	0.138629	7	2	0.5		0	5	0.1
	8	3	3	2	3	5	1.4	0.219722	8	1	1	1	3	10	0.3	0.109861	8	2	1	1	3	10	0.3	0.109861	8	1	1	1	3	10	0.3	0.109861	8	3	1	3	2	5	0.8	0.138629	8	2	1	1	1.5	5	0.3	0.081093
	9	2.5	4	1	3	5	1.2	0.219722	9	1	1	1	4	10	0.4	0.138629	9	2	1	1	4	10	0.4	0.138629	9	1	1	1	4	10	0.4	0.138629	9	3	0.5	3	2	5	0.7	0.138629	9	1	1	1	2	5	0.4	0.138629
	10	3	6	1	3	5	1.6	0.219722	10	1	1	2	4	10	0.7	0.138629	10	2	0	2	4	10	0.6	0.138629	10	1	1	1.5	4	10	0.55	0.138629	10	2	0.5	2	3	5	0.9	0.219722	10	2	0.5	1	1.5	5	0.2	0.081093
	11	3	0	2	5	5	1.6	0.321888	11	1.5	1	2	6	10	1.1	0.179176	11	1.5	1	1.5	4	10	0.55	0.138629	11	1.5	1	1.5	5	10	0.7	0.160944	11	3	1	3	2	5	0.8	0.138629	11	2	1	2	3	5	1	0.219722
	12	3	0	1	6	5	1	0.358352	12	1	0.5	1	5	10	0.45	0.160944	12	1	0.5	1	4	10	0.35	0.138629	12	1	0.5	1	5	10	0.45	0.160944	12	2	0	4	2	5	0.8	0.138629	12	2	1	1	3	5	0.6	0.219722
	13	3	0	1	10	5	1.8	0.460517	13	1	1	1	6	10	0.6	0.179176	13	2	0.5	1	4	10	0.35	0.138629	13	1	1	1	4	10	0.4	0.138629	13	3	0.5	3	2	5	0.7	0.138629	13	2	1	2	3	5	1	0.219722
	14	3	0	2	7	5	2.4	0.389182	14	1	1	2	4	10	0.7	0.138629	14	2	0.5	2	4	10	0.65	0.138629	14	1	1	1	4	10	0.4	0.138629	14	3	1	3	2	5	0.8	0.138629	14	2	1	1	2	5	0.4	0.138629
	15	3	0	2	7	5	2.4	0.389182	15	1	1	3	5	10	1.3	0.160944	15	1.5	0.5	1.5	4	10	0.5	0.138629	15	1	1	2	5	10	0.9	0.160944	15	3	1	3	2	5	0.8	0.138629	15	2	1	1	3	5	0.6	0.219722
	16	3	0	2	7	5	2.4	0.389182	16	1	1	1	3	10	0.3	0.109861	16	1.5	1	1	3	10	0.3	0.109861	16	1	1	1	3	10	0.3	0.109861	16	3	0.5	2	3	5	0.9	0.219722	16	2	2	2	3	5	1.2	0.219722
	17	2.5	0	3	6	5	3	0.358352	17	1	1	2	6	10	1.1	0.179176	17	2	1	1	3	10	0.3	0.109861	17	1	1	1	5.5	10	0.55	0.170475	17	3	0.5	3	2	5	0.7	0.138629	17	2	2	1	4	5	1	0.277259
	18	3	0	2	5	5	1.6	0.321888	18	1.5	1	1	5	10	0.5	0.160944	18	1.5	1	1	3	10	0.3	0.109861	18	1.5	1	1	5	10	0.5	0.160944	18	2	0.5	3	2	5	0.7	0.138629	18	2	3	1	3	5	1	0.219722
	19	2.5	0	2	6	5	2	0.358352	19	1	1	1	4	10	0.4	0.138629	19	1	1	1	3	10	0.3	0.109861	19	1	1	1	4	10	0.4	0.138629	19	2	1	3	2	5	0.8	0.138629	19	2	1	1	3	5	0.6	0.219722
	20	3	0	2	6	5	2	0.358352	20	1	1	1.5	6	10	0.85	0.179176	20	1	1	1.5	5	10	0.7	0.160944	20	1	1	1.5	5	10	0.7	0.160944	20	2	0	2	3	5	0.8	0.219722	20	2	1	1	3	5	0.6	0.219722
mean		2.93333		2.16667			2.08333			1.11667		1.81667			0.795			1.45		1.60833			0.543333			1.11667		1.6			0.649167			2.58333		3			0.84			2.075		1.36207	2.28667		0.650667
SD		0.234099		0.886178			0.64392			0.249859		0.617311			0.336822			0.428834		0.545332			0.233882			0.249859		0.543061			0.273937			0.497167		0.552345			0.227886			0.502747		0.484796			0.469612
kp mean								0.325636								0.152065								0.1341								0.145137								0.149834								0.162894
Lp /D							0.738636								1.62687								1.1092								1.43284								1.16129								0.656419

## Sheet: Araceae
	S =the ratio of the total length of the growing sections size and after the start of the observations (growth coefficient),																											first repeat - early June
	Lp = the length of the elongation zone before the start of the observation,																											second repeat - end of June
	B = the growth from the root tip to the first mark,																											third repeat - early or mid-July
	T = the time between measurements (day).
	D = root thickness (diameter) in mm
	Anthurium crassinervium								Anthurium gracile								Monstera deliciosa								Philodendron scandens
	№	D	B	Lp	S	T	V	kp	№	D	B	Lp	S	T	V	kp	№	D	B	Lp	S	T	V	kp	№	D	B	Lp	S	T	V	kp
	1	3	4	3	2	10	0.7	0.0693147	1	3	1	2	2	5	0.6	0.138629	1	6	0	12	2.5	1	18	0.916291	1	3	0	14	1.5	1	7	0.405465
	2	4	7	3	4	10	1.6	0.138629	2	3	1	2	2	5	0.6	0.138629	2	4	3	14	2	1	17	0.693147	2	1	3	20	1.2	1	7	0.182322
	3	4	3	3	5	10	1.5	0.160944	3	4	1	2	2	5	0.6	0.138629	3	3	2	12	2	1	14	0.693147	3	1	2	12	1.5	1	8	0.405465
	4	4	5	3	2	10	0.8	0.0693147	4	3	1	2	2	5	0.6	0.138629	4	4	0	7	2	1	7	0.693147	4	1	0	14	1.5	1	7	0.405465
	5	3	15	2	2	10	1.7	0.0693147	5	4	1	2	2	5	0.6	0.138629	5	4	4	9	2.5	1	17.5	0.916291	5	1.5	2	17	1.2	1	5.4	0.182322
	6	4	10	2	2	10	1.2	0.0693147	6	3	1	2	2	5	0.6	0.138629	6	5	4	11	2	1	15	0.693147	6	2	1	14	1.5	1	8	0.405465
	7	4	5	3	3	10	1.1	0.109861	7	3	1	2	2	5	0.6	0.138629	7	7	1	13	2	1	14	0.693147	7	1	1	12	1.5	1	7	0.405465
	8	4	5	2	4	10	1.1	0.138629	8	4	2	2	2	5	0.8	0.138629	8	4	3	11	2	1	14	0.693147	8	1	2	20	1.5	1	12	0.405465
	9	3	1	3	4	10	1	0.138629	9	3	1	2	2	5	0.6	0.138629	9	4	3	12	2.5	1	21	0.916291	9	2	1	16	1.5	1	9	0.405465
	10	4	20	3	4	10	2.9	0.138629	10	3	1	2	2	5	0.6	0.138629	10	4	2	9	2	1	11	0.693147	10	1	2	18	1.2	1	5.6	0.182322
	11	4	15	3	4	10	2.4	0.138629	11	3	1	2	2	5	0.6	0.138629	11	5	0	7	2	1	7	0.693147	11	5	0	10	1.5	1	5	0.405465
	12	4	6	3	2	10	0.9	0.0693147	12	3	1	2	1.5	5	0.4	0.081093	12	7	0	9	2	1	9	0.693147	12	1.5	0	13	1.2	1	2.6	0.182322
	13	4	4	2	2	10	0.6	0.0693147	13	4	1	2	2	5	0.6	0.138629	13	2	0	22	2	1	22	0.693147	13	1.5	0	16	1.2	1	3.2	0.182322
	14	4	1	2	3	10	0.5	0.109861	14	5	2	2	3	5	1.2	0.219722	14	5	0	14	2.5	1	21	0.916291	14	1.5	0	12	1.5	1	6	0.405465
	15	4	7	2	2	10	0.9	0.0693147	15	4	1	2	2	5	0.6	0.138629	15	6	0	10	2	1	10	0.693147	15	1.5	0	10	1.5	1	5	0.405465
	16	4	4	2	4	10	1	0.138629	16	3	1	2	2	5	0.6	0.138629	16	5	3	9	3	1	21	1.09861	16	1.5	3	14	1.2	1	5.8	0.182322
	17	5	10	3	2	10	1.3	0.0693147	17	3	1	2	2	5	0.6	0.138629	17	5	0	5	3	1	10	1.09861	17	2	0	9	1.5	1	4.5	0.405465
	18	3	12	2	2	10	1.4	0.0693147	18	3	1	2	2	5	0.6	0.138629	18	4	1	12	3	1	25	1.09861	18	2	1	7	1.5	1	4.5	0.405465
	19	3	0	3	2	10	0.3	0.0693147	19	4	1	2	2	5	0.6	0.138629	19	4	0	13	2	1	13	0.693147	19	1	0	9	1.5	1	4.5	0.405465
	20	4	10	3	2	10	1.3	0.0693147	20	4	0	2	2	5	0.4	0.138629	20	8	0	12	2	1	12	0.693147	20	1	0	25	1.5	1	12.5	0.405465
	1	4	0	2	2	10	0.2	0.0693147	1	3	0	2	1.5	5	0.2	0.081093	1	3	5	12	3	2	14.5	0.549306	1	2	2	12	1.5	2	4	0.202733
	2	3	4	3	2	10	0.7	0.0693147	2	4	0	2	2	5	0.4	0.138629	2	4	5	15	1.8	2	8.5	0.293893	2	1	1	18	1.5	2	5	0.202733
	3	4	3	3	4	10	1.2	0.138629	3	3	0	2	2	5	0.4	0.138629	3	7	2	21	1.6	2	7.3	0.235002	3	2	2	15	1.5	2	4.75	0.202733
	4	4	10	3	2	10	1.3	0.0693147	4	4	0	2	2	5	0.4	0.138629	4	3	0	21	2	2	10.5	0.346574	4	2	0	21	1.5	2	5.25	0.202733
	5	4	3	2	2	10	0.5	0.0693147	5	4	1	2	2	5	0.6	0.138629	5	4	6	23	1.7	2	11.05	0.265314	5	1	2	15	1.5	2	4.75	0.202733
	6	4	5	3	2	10	0.8	0.0693147	6	3	1	2	2	5	0.6	0.138629	6	5	2	21	1.5	2	6.25	0.202733	6	5	2	26	1.2	2	3.6	0.0911608
	7	4	12	3	2	10	1.5	0.0693147	7	4	1	2	2	5	0.6	0.138629	7	6	4	13	2	2	8.5	0.346574	7	3	1	16	1.5	2	4.5	0.202733
	8	4	0	3	4	10	0.9	0.138629	8	3	2	2	3	5	1.2	0.219722	8	7	4	17	1.8	2	8.8	0.293893	8	1.5	1	17	1.5	2	4.75	0.202733
	9	4	1	3	2	10	0.4	0.0693147	9	4	1	2	2	5	0.6	0.138629	9	7	3	23	1.6	2	8.4	0.235002	9	1	3	16	1.5	2	5.5	0.202733
	10	4	0	3	2	10	0.3	0.0693147	10	3	1	2	2	5	0.6	0.138629	10	6	5	18	1.1	2	3.4	0.0476551	10	2	2	8	1.5	2	3	0.202733
	11	3	0	3	4	10	0.9	0.138629	11	5	1	2	2	5	0.6	0.138629	11	5	0	30	1.6	2	9	0.235002	11	1	0	18	1.5	2	4.5	0.202733
	12	3	1	4	4	10	1.3	0.138629	12	3	1	2	2	5	0.6	0.138629	12	7	3	12	2	2	7.5	0.346574	12	1	2	18	1.5	2	5.5	0.202733
	13	4	3	3	4	10	1.2	0.138629	13	4	1	2	2	5	0.6	0.138629	13	6	1	30	1.6	2	9.5	0.235002	13	1	1	15	1.5	2	4.25	0.202733
	14	3	3	3	3	10	0.9	0.109861	14	4	1	3	1.5	5	0.5	0.081093	14	8	0	22	1.3	2	3.3	0.131182	14	1	0	7	1.5	2	1.75	0.202733
	15	4	10	2	2	10	1.2	0.0693147	15	3	1	2	1.5	5	0.4	0.081093	15	6	1	26	1.5	2	7	0.202733	15	1.5	1	17	1.2	2	2.2	0.0911608
	16	3	5	3	3	10	1.1	0.109861	16	3	0	2	2	5	0.4	0.138629	16	4	0	25	1.6	2	7.5	0.235002	16	1	0	20	1.2	2	2	0.0911608
	17	3	5	2	2	10	0.7	0.0693147	17	4	0	2	2	5	0.4	0.138629	17	5	0	30	1.3	2	4.5	0.131182	17	1	0	19	1.2	2	1.9	0.0911608
	18	4	11	3	6	10	2.6	0.179176	18	3	1	2	2	5	0.6	0.138629	18	5	2	28	1.6	2	9.4	0.235002	18	1	2	5	1.5	2	2.25	0.202733
	19	4	1	3	2	10	0.4	0.0693147	19	4	0	2	2	5	0.4	0.138629	19	4	0	30	1.2	2	3	0.0911608	19	1	0	15	1.5	2	3.75	0.202733
	20	4	4	3	7	10	2.2	0.194591	20	3	1	3	2	5	0.8	0.138629	20	7	0	12	2	2	6	0.346574	20	1	0	15	1.5	2	3.75	0.202733
	1	4	1	4	6	10	2.1	0.179176	1	4	0	2	3	5	0.8	0.219722	1	5	0	28	2	3	9.33333	0.231049	1	1.5	3	14	1.5	3	3.33333	0.135155
	2	4	3	3	7	10	2.1	0.194591	2	3	0	2	2	5	0.4	0.138629	2	4	6	30	1.7	3	9	0.176876	2	1.5	2	16	1.5	3	3.33333	0.135155
	3	3	1	4	5	10	1.7	0.160944	3	4	0	2	3	5	0.8	0.219722	3	4	2	20	1.8	3	6	0.195929	3	1.5	2	18	1.5	3	3.66667	0.135155
	4	3	3	4	5.5	10	2.1	0.170475	4	3	0	2	2	5	0.4	0.138629	4	8	1	12	2	3	4.33333	0.231049	4	1.5	1	17	1.5	3	3.16667	0.135155
	5	3	1	4	6	10	2.1	0.179176	5	4	0	2	2	5	0.4	0.138629	5	4	7	21	2	3	9.33333	0.231049	5	1	2	14	1.5	3	3	0.135155
	6	4	0	4	6.5	10	2.2	0.18718	6	3	0	2	2	5	0.4	0.138629	6	8	6	12	2	3	6	0.231049	6	2	2	17	1.2	3	1.8	0.0607739
	7	3	3	3	7	10	2.1	0.194591	7	2	0	2	2	5	0.4	0.138629	7	4	4	14	2	3	6	0.231049	7	1	3	8	1.5	3	2.33333	0.135155
	8	3	1	4	7	10	2.5	0.194591	8	4	0	2	3	5	0.8	0.219722	8	7	8	14	2	3	7.33333	0.231049	8	1	2	16	1.5	3	3.33333	0.135155
	9	3	1	3	6	10	1.6	0.179176	9	3	0	2	2	5	0.4	0.138629	9	4	10	12	2	3	7.33333	0.231049	9	1	3	13	1.5	3	3.16667	0.135155
	10	4	3	4	7	10	2.7	0.194591	10	3	0	2	2	5	0.4	0.138629	10	6	15	13	1.7	3	8.03333	0.176876	10	1	4	14	1.2	3	2.26667	0.0607739
	11	4	3	3	6	10	1.8	0.179176	11	3	0	2	2	5	0.4	0.138629	11	5	0	11	2	3	3.66667	0.231049	11	1.5	0	16	1.5	3	2.66667	0.135155
	12	3	6	4	5	10	2.2	0.160944	12	4	0	2	3	5	0.8	0.219722	12	7	0	12	2.6	3	6.4	0.318504	12	1	0	12	1.5	3	2	0.135155
	13	3	4	3	5	10	1.6	0.160944	13	3	0	2	3	5	0.8	0.219722	13	7	0	32	1.3	3	3.2	0.0874548	13	2	0	17	1.5	3	2.83333	0.135155
	14	3	4	3	5	10	1.6	0.160944	14	3	0	3	2	5	0.6	0.138629	14	5	3	33	1.3	3	4.3	0.0874548	14	1	3	17	1.5	3	3.83333	0.135155
	15	4	4	4	4	10	1.6	0.138629	15	3	0	2	2	5	0.4	0.138629	15	6	0	21	1.6	3	4.2	0.156668	15	1	0	15	1.5	3	2.5	0.135155
	16	3	5	4	4	10	1.7	0.138629	16	3	0	2	2	5	0.4	0.138629	16	7	4	12	1.4	3	2.93333	0.112157	16	1	0	11	1.5	3	1.83333	0.135155
	17	3	4	4	3	10	1.2	0.109861	17	4	0	2	2	5	0.4	0.138629	17	5	0	22	1.5	3	3.66667	0.135155	17	1	0	18	1.5	3	3	0.135155
	18	4	4	4	4	10	1.6	0.138629	18	2	0	2	3	5	0.8	0.219722	18	4	2	23	2	3	8.33333	0.231049	18	1	2	16	1.5	3	3.33333	0.135155
	19	3	4	4	3	10	1.2	0.109861	19	3	0	2	2	5	0.4	0.138629	19	6	0	15	1.7	3	3.5	0.176876	19	1	0	16	1.5	3	2.66667	0.135155
	20	4	5	4	3	10	1.3	0.109861	20	3	0	2	3	5	0.8	0.219722	20	5	0	18	2.5	3	9	0.30543	20	1	0	17	1.5	3	2.83333	0.135155
mean		3.63333		3.05			1.35833			3.4		2.05			0.571667			5.26667		17.1167			9.57167			1.475		14.95			4.39083
SD		0.51967		0.6746			0.65076			0.616166		0.219784			0.18603			1.44816		7.33714			5.29809			0.820423		4.04812			2.25763
kp mean								0.1211								0.146958								0.416435								0.215552
Lp /D							0.83945								0.602941								3.25								10.1356

## Sheet: Bromeliaceae
	S =the ratio of the total length of the growing sections size and after the start of the observations (growth coefficient),																								first repeat - early June
	Lp = the length of the elongation zone before the start of the observation,																								second repeat - end of June
	B = the growth from the root tip to the first mark,																								third repeat - early or mid-July
	T = the time between measurements (day).
	D = root thickness (diameter) in mm
	Hohenbergia penduliflora								Neoregelia carolinae								Tillandsia ionantha
	№	D	B	Lp	S	T	V	kp	№	D	B	Lp	S	T	V	kp	№	D	B	Lp	S	T	V	kp
	1	1.5	1	1	3	4	0.75	0.274653	1	0.5	1	0.5	3	4	0.5	0.274653	1	0.5	0.5	2	2.5	10	0.35	0.0916291
	2	1.5	1	1	3	4	0.75	0.274653	2	1	1	0.5	4	4	0.625	0.346574	2	1	2	3	2.5	10	0.65	0.0916291
	3	1.5	2	1	4	4	1.25	0.346574	3	1	1	0.5	13	4	1.75	0.641237	3	1	0.5	2	2.5	10	0.35	0.0916291
	4	1.5	1	1	2	4	0.5	0.173287	4	1	1	0.5	5	4	0.75	0.402359	4	1	1	3	2.5	10	0.55	0.0916291
	5	1	2	1	5	4	1.5	0.402359	5	0.5	1	0.5	6	4	0.875	0.44794	5	1	1	2	2.5	10	0.4	0.0916291
	6	1	1	1	3	4	0.75	0.274653	6	0.5	1	0.5	10	4	1.375	0.575646	6	0.5	1	2	2.5	10	0.4	0.0916291
	7	1.5	1	1	2	4	0.5	0.173287	7	0.5	1	0.5	7	4	1	0.486478	7	1	1	3	2.5	10	0.55	0.0916291
	8	1	2	1	4	4	1.25	0.346574	8	0.5	1	0.5	8	4	1.125	0.51986	8	0.5	1	3	2.5	10	0.55	0.0916291
	9	1	1	1	5	4	1.25	0.402359	9	0.5	1	0.5	12	4	1.625	0.621227	9	1	0.5	3	2.5	10	0.5	0.0916291
	10	1	1	1.5	5	4	1.75	0.402359	10	0.5	1	0.5	10	4	1.375	0.575646	10	1	1	2	2.5	10	0.4	0.0916291
	11	1	3	1.5	3	4	1.5	0.274653	11	1	1	0.5	10	4	1.375	0.575646	11	1	2	2	2.5	10	0.5	0.0916291
	12	1	5	1.5	2	4	1.625	0.173287	12	1	1	0.5	12	4	1.625	0.621227	12	1	1	2	2.5	10	0.4	0.0916291
	13	1.5	1	1	2	4	0.5	0.173287	13	1	1	0.5	7	4	1	0.486478	13	1	1	3	2.5	10	0.55	0.0916291
	14	1.5	3	1	3	4	1.25	0.274653	14	1	1	0.5	8	4	1.125	0.51986	14	1	1.5	2	2.5	10	0.45	0.0916291
	15	1.5	2	1	4	4	1.25	0.346574	15	0.5	1	0.5	5	4	0.75	0.402359	15	1	1	2	2.5	10	0.4	0.0916291
	16	1.5	4	1	5	4	2	0.402359	16	1	1	0.5	6	4	0.875	0.44794	16	1	2	3	2.5	10	0.65	0.0916291
	17	1.5	2	1	6	4	1.75	0.44794	17	1	1	0.5	20	4	2.625	0.748933	17	1	1	2	2.5	10	0.4	0.0916291
	18	1	1	1	5	4	1.25	0.402359	18	1	1	0.5	17	4	2.25	0.708303	18	1	1	2	2.5	10	0.4	0.0916291
	19	1	1	1	4	4	1	0.346574	19	1	1	0.5	10	4	1.375	0.575646	19	1	1	2	2.5	10	0.4	0.0916291
	20	1	5	1	5	4	2.25	0.402359	20	1	1	0.5	15	4	2	0.677013	20	1	1	2	2.5	10	0.4	0.0916291
	1	1	5	1	5	4	2.25	0.402359	1	1	1	0.5	4	4	0.625	0.346574	1	1	2	2	2.5	10	0.5	0.0916291
	2	1	2	1	2	4	0.75	0.173287	2	1	1	0.5	6	4	0.875	0.44794	2	1	1	3	2.5	10	0.55	0.0916291
	3	1	3	1	3	4	1.25	0.274653	3	1	1	0.5	5	4	0.75	0.402359	3	1	1.5	3	2.5	10	0.6	0.0916291
	4	1	2	1	4	4	1.25	0.346574	4	1	1	0.5	6	4	0.875	0.44794	4	1	2	2	2.5	10	0.5	0.0916291
	5	1	2	1	5	4	1.5	0.402359	5	0.5	1	0.5	10	4	1.375	0.575646	5	0.5	1	2	2.5	10	0.4	0.0916291
	6	1.5	3	1	3	4	1.25	0.274653	6	1	0.5	0.5	15	4	1.875	0.677013	6	1	1	3	2.5	10	0.55	0.0916291
	7	1	5	1	3	4	1.75	0.274653	7	1	1	0.5	15	4	2	0.677013	7	1	1	3	2.5	10	0.55	0.0916291
	8	1	1	1	4	4	1	0.346574	8	1	1	0.5	20	4	2.625	0.748933	8	1	2	2	2.5	10	0.5	0.0916291
	9	1	1	1	5	4	1.25	0.402359	9	1	0	0.5	15	4	1.75	0.677013	9	1	1	2	2.5	10	0.4	0.0916291
	10	1	2	1	3	4	1	0.274653	10	1	1	0.5	20	4	2.625	0.748933	10	1	1	2	2.5	10	0.4	0.0916291
	11	1.5	3	1	2	4	1	0.173287	11	1	0	0.5	5	4	0.5	0.402359	11	0.5	2	3	2.5	10	0.65	0.0916291
	12	1.5	5	1	2	4	1.5	0.173287	12	0.5	0	0.5	4	4	0.375	0.346574	12	1	3	2	2.5	10	0.6	0.0916291
	13	1	4	1	3	4	1.5	0.274653	13	1	0	0.5	6	4	0.625	0.44794	13	1	2	3	2.5	10	0.65	0.0916291
	14	1	2	1	4	4	1.25	0.346574	14	1	1	0.5	17	4	2.25	0.708303	14	1	1	2	2.5	10	0.4	0.0916291
	15	1.5	3	1	5	4	1.75	0.402359	15	0.5	1	0.5	15	4	2	0.677013	15	1	5	3	2.5	10	0.95	0.0916291
	16	1	4	2	4	4	2.5	0.346574	16	0.5	1	0.5	13	4	1.75	0.641237	16	1	2	2	2.5	10	0.5	0.0916291
	17	1	5	1	4	4	2	0.346574	17	0.5	1	0.5	12	4	1.625	0.621227	17	1	3	3	2.5	10	0.75	0.0916291
	18	1.5	2	1	3	4	1	0.274653	18	0.5	1	0.5	7	4	1	0.486478	18	1	1	3	2.5	10	0.55	0.0916291
	19	1.5	1	1	2	4	0.5	0.173287	19	0.5	0	0.5	11	4	1.25	0.599474	19	1	1	3	2.5	10	0.55	0.0916291
	20	1.5	1	1	3	4	0.75	0.274653	20	1	0	0.5	21	4	2.5	0.761131	20	1	1.5	2	2.5	10	0.45	0.0916291
	1	1.5	5	1	5	4	2.25	0.402359	1	1	1	0.5	9	4	1.25	0.549306	1	1	3	1	2.5	10	0.45	0.0916291
	2	1.5	6	1	5	4	2.5	0.402359	2	1	1	0.5	12	4	1.625	0.621227	2	0.5	1	2	2.5	10	0.4	0.0916291
	3	1	3	1	4	4	1.5	0.346574	3	0.5	1	0.5	6	4	0.875	0.44794	3	1	5	1	2.5	10	0.65	0.0916291
	4	1	2	1.5	5	4	2	0.402359	4	1	1	0.5	14	4	1.875	0.659764	4	1	5	1	2.5	10	0.65	0.0916291
	5	1	2	1	4	4	1.25	0.346574	5	1	0.5	0.5	8	4	1	0.51986	5	1	4	1	2.5	10	0.55	0.0916291
	6	1	3	1	4	4	1.5	0.346574	6	0.5	1	0.5	12	4	1.625	0.621227	6	1	3	1	2.5	10	0.45	0.0916291
	7	1	4	1	3	4	1.5	0.274653	7	1	0	0.5	17	4	2	0.708303	7	0.5	1	1	2.5	10	0.25	0.0916291
	8	1.5	3	1	4	4	1.5	0.346574	8	0.5	1	0.5	13	4	1.75	0.641237	8	1	2	1	2.5	10	0.35	0.0916291
	9	1	6	1	4	4	2.25	0.346574	9	1	1	0.5	15	4	2	0.677013	9	0.5	1	1	2.5	10	0.25	0.0916291
	10	1	6	1	5	4	2.5	0.402359	10	1	1	0.5	15	4	2	0.677013	10	1	5	2	2.5	10	0.8	0.0916291
	11	1	2	1	4	4	1.25	0.346574	11	1	0	0.5	5	4	0.5	0.402359	11	1	5	1	2.5	10	0.65	0.0916291
	12	1	3	1	5	4	1.75	0.402359	12	1	0.5	0.5	5	4	0.625	0.402359	12	1	5	1	2.5	10	0.65	0.0916291
	13	1.5	5	1	4	4	2	0.346574	13	1	0	0.5	11	4	1.25	0.599474	13	1	4	1	2.5	10	0.55	0.0916291
	14	1.5	3	1	4	4	1.5	0.346574	14	1	0	0.5	15	4	1.75	0.677013	14	0.5	2	1	2.5	10	0.35	0.0916291
	15	1.5	4	1	4	4	1.75	0.346574	15	1	1	0.5	10	4	1.375	0.575646	15	1	3	1	2.5	10	0.45	0.0916291
	16	1.5	6	1	4	4	2.25	0.346574	16	1	0	0.5	8	4	0.875	0.51986	16	1	4	1	2.5	10	0.55	0.0916291
	17	1.5	2	1	4	4	1.25	0.346574	17	1	1	0.5	18	4	2.375	0.722593	17	1	4	2	2.5	10	0.7	0.0916291
	18	1	4	1	4	4	1.75	0.346574	18	0.5	1	0.5	10	4	1.375	0.575646	18	1	3	1	2.5	10	0.45	0.0916291
	19	1	3	1	3	4	1.25	0.274653	19	1	0.5	0.5	20	4	2.5	0.748933	19	1	5	1	2.5	10	0.65	0.0916291
	20	1.5	5	1	5	4	2.25	0.402359	20	1	1	0.5	10	4	1.375	0.575646	20	1	5	2	2.5	10	0.8	0.0916291
mean		1.21667		1.05			1.45625			0.841667		0.5			1.42083			0.925		2.01667			0.514167
SD		0.249859		0.177076			0.532237			0.234551		0			0.616668			0.180042		0.747689			0.136261
kp								0.323253								0.566976								0.0916291
Lp /D							0.863014								0.594059								2.18018

## Sheet: Other families
	S =the ratio of the total length of the growing sections size and after the start of the observations (growth coefficient),																										first repeat - early June
	Lp = the length of the elongation zone before the start of the observation,																										second repeat - end of June
	B = the growth from the root tip to the first mark,																										third repeat - early or mid-July
	T = the time between measurements (day).
	D = root thickness (diameter) in mm
	Moraceae								Rubiaceae								Rubiaceae								Cactaceae								Apocynaceae								Apocynaceae								Zingiberaceae
	Ficus formosana								Hydnophytum formicarum								Myrmecodia tuberose								Rhipsalis mesembryanthemoides								Dischidia nummularia								Hoya carnosa								Hedychium bousigonianum
	№	D	B	Lp	S	T	V	kp	№	D	B	Lp	S	T	V	kp	№	D	B	Lp	S	T	V	kp	№	D	B	Lp	S	T	V	kp	№	D	B	Lp	S	T	V	kp	№	D	B	Lp	S	T	V	kp	№
	1	1.5	0	4	3	1	8	1.09861	1	1	1	1	3	10	0.3	0.109861	1	1	1	2	3	10	0.5	0.109861	1	0.5	0.5	0.5	3	10	0.15	0.109861	1	0.5	1	2	3	10	0.5	0.109861	1	1	1	2	3	10	0.5	0.109861	1
	2	1.5	0	3	4	1	9	1.38629	2	1	1	1	2.5	10	0.25	0.0916291	2	1	1	1.5	2.5	10	0.325	0.0916291	2	0.5	0.5	0.5	3	10	0.15	0.109861	2	0.5	1	0.5	2.5	10	0.175	0.0916291	2	1	1	1	2.5	10	0.25	0.0916291	2
	3	1.5	0	4	3.2	1	8.8	1.16315	3	1	1	2	4	10	0.7	0.138629	3	1.5	1	2	4	10	0.7	0.138629	3	0.5	0.5	0.5	3	10	0.15	0.109861	3	0.5	1	0.5	4	10	0.25	0.138629	3	1	1	1	4	10	0.4	0.138629	3
	4	1.5	0	4	3	1	8	1.09861	4	1	1	1	3	10	0.3	0.109861	4	1	1	1	3	10	0.3	0.109861	4	0.5	0.5	0.5	3	10	0.15	0.109861	4	0.5	1	0.5	3	10	0.2	0.109861	4	1	1	1	3	10	0.3	0.109861	4
	5	1.5	0.5	6	3	1	12.5	1.09861	5	0.5	1	1.5	4	10	0.55	0.138629	5	2	1	1.5	4	10	0.55	0.138629	5	0.5	0.5	0.5	3	10	0.15	0.109861	5	0.5	1	0.5	4	10	0.25	0.138629	5	2	1	1	4	10	0.4	0.138629	5
	6	1.5	0	4	4.5	1	14	1.50408	6	1	1	1	5	10	0.5	0.160944	6	1	1	2	5	10	0.9	0.160944	6	0.5	0.5	0.5	3	10	0.15	0.109861	6	0.5	1	0.5	5	10	0.3	0.160944	6	1	1	2	3	10	0.5	0.109861	6
	7	1	0	5	4	1	15	1.38629	7	1	1	1	7	10	0.7	0.194591	7	1	1	2	7	10	1.3	0.194591	7	0.5	0.5	0.5	3	10	0.15	0.109861	7	0.5	1	1	7	10	0.7	0.194591	7	1	1	1	4	10	0.4	0.138629	7
	8	1	0	4	4	1	12	1.38629	8	0.5	1	1	2	10	0.2	0.0693147	8	1.5	1	3	2	10	0.4	0.0693147	8	0.5	0.5	0.5	3	10	0.15	0.109861	8	0.5	1	1	2	10	0.2	0.0693147	8	1	1	3	2	10	0.4	0.0693147	8
	9	1	0	3	5	1	12	1.60944	9	1	1	1	4	10	0.4	0.138629	9	2	1	2	4	10	0.7	0.138629	9	0.5	0.5	0.5	3	10	0.15	0.109861	9	0.5	1	0.5	3	10	0.2	0.109861	9	2	1	2	4	10	0.7	0.138629	9
	10	1	0	5	3	1	10	1.09861	10	1	1	1	5	10	0.5	0.160944	10	1	1	2	5	10	0.9	0.160944	10	0.5	0.5	0.5	3	10	0.15	0.109861	10	0.5	1	0.5	5	10	0.3	0.160944	10	1	1	2	4	10	0.7	0.138629	10
	11	1	0	3	5	1	12	1.60944	11	0.5	1	1.5	7	10	1	0.194591	11	1	1	1.5	7	10	1	0.194591	11	0.5	0.5	0.5	3	10	0.15	0.109861	11	0.5	1	0.5	7	10	0.4	0.194591	11	1	1	1.5	4	10	0.55	0.138629	11
	12	1	0	4	5	1	16	1.60944	12	0.5	1	1	6	10	0.6	0.179176	12	1	1	1.5	6	10	0.85	0.179176	12	0.5	0.5	0.5	3	10	0.15	0.109861	12	0.5	1	0.5	6	10	0.35	0.179176	12	1	1	2	6	10	1.1	0.179176	12
	13	1	0	4	5	1	16	1.60944	13	0.5	0.5	1	7	10	0.65	0.194591	13	1	0.5	1.5	7	10	0.95	0.194591	13	0.5	0.5	0.5	3	10	0.15	0.109861	13	0.5	0.5	0.5	7	10	0.35	0.194591	13	1	0.5	2	7	10	1.25	0.194591	13
	14	1	0	3	5	1	12	1.60944	14	1	1	1	6	10	0.6	0.179176	14	1.5	1	1	6	10	0.6	0.179176	14	0.5	0.5	0.5	3	10	0.15	0.109861	14	0.5	1	0.5	6	10	0.35	0.179176	14	1.5	1	2	6	10	1.1	0.179176	14
	15	1.5	0	4	5	1	16	1.60944	15	1	1	1	2.5	10	0.25	0.0916291	15	1	1	1	2.5	10	0.25	0.0916291	15	0.5	0.5	0.5	3	10	0.15	0.109861	15	0.5	1	0.5	2.5	10	0.175	0.0916291	15	1	1	1	2.5	10	0.25	0.0916291	15
	16	1.5	0	4	5	1	16	1.60944	16	1	1	1	6	10	0.6	0.179176	16	1	1	1	6	10	0.6	0.179176	16	0.5	0.5	0.5	3	10	0.15	0.109861	16	0.5	1	0.5	6	10	0.35	0.179176	16	1	1	0.5	6	10	0.35	0.179176	16
	17	1.5	0	4	5	1	16	1.60944	17	1	1	1.5	5	10	0.7	0.160944	17	1.5	1	1	5	10	0.5	0.160944	17	0.5	0.5	0.5	3	10	0.15	0.109861	17	0.5	1	0.5	5	10	0.3	0.160944	17	1.5	1	1	5	10	0.5	0.160944	17
	18	1.5	0	3	5	1	12	1.60944	18	1	1	1	6	10	0.6	0.179176	18	1	1	2	6	10	1.1	0.179176	18	0.5	0.5	0.5	3	10	0.15	0.109861	18	0.5	1	0.5	6	10	0.35	0.179176	18	1	1	1	6	10	0.6	0.179176	18
	19	1	0	4	5	1	16	1.60944	19	0.5	1	1	4	10	0.4	0.138629	19	1	1	1	4	10	0.4	0.138629	19	0.5	0.5	0.5	3	10	0.15	0.109861	19	0.5	1	1	4	10	0.4	0.138629	19	1	1	1	4	10	0.4	0.138629	19
	20	1	0	4	5	1	16	1.60944	20	0.5	1	1	3	10	0.3	0.109861	20	1	1	2	3	10	0.5	0.109861	20	0.7	0.5	0.5	3	10	0.15	0.109861	20	0.5	1	1	3	10	0.3	0.109861	20	1	1	1	3	10	0.3	0.109861	20
	1	1	7	4	5	2	11.5	0.804719	1	0.5	1	1	6	10	0.6	0.179176	1	1.5	1	2	6	10	1.1	0.179176	1	0.5	0.5	0.5	3	10	0.15	0.109861	1	0.5	1	1	3	10	0.3	0.109861	1	1.5	1	1	3	10	0.3	0.109861	1
	2	1	5	4	5	2	10.5	0.804719	2	0.5	1	1	3	10	0.3	0.109861	2	1	1	1	3	10	0.3	0.109861	2	0.5	0.5	0.5	2	10	0.1	0.0693147	2	0.5	1	1	3	10	0.3	0.109861	2	1	1	0.5	3	10	0.2	0.109861	2
	3	1	10	4	3	2	9	0.549306	3	0.5	1	1.5	6	10	0.85	0.179176	3	1.5	1	2	6	10	1.1	0.179176	3	0.5	0.5	0.5	2	10	0.1	0.0693147	3	0.5	1	1	6	10	0.6	0.179176	3	1.5	1	0.5	6	10	0.35	0.179176	3
	4	1	1	4	6	2	10.5	0.89588	4	1	2	1	5	10	0.6	0.160944	4	1	2	3	5	10	1.4	0.160944	4	0.5	0.5	0.5	3	10	0.15	0.109861	4	0.5	2	1	2	10	0.3	0.0693147	4	1	2	0.5	5	10	0.4	0.160944	4
	5	1	20	6	3	2	16	0.549306	5	1	1	1	5	10	0.5	0.160944	5	1	1	2	5	10	0.9	0.160944	5	0.5	0.5	0.5	2	10	0.1	0.0693147	5	0.5	1	1	2	10	0.2	0.0693147	5	1	1	2	3	10	0.5	0.109861	5
	6	1	7	5	3	2	8.5	0.549306	6	1	2	2	6	10	1.2	0.179176	6	1	2	1	6	10	0.7	0.179176	6	0.5	0.5	0.5	1.5	10	0.075	0.0405465	6	0.5	2	1	2	10	0.3	0.0693147	6	1	2	2	3	10	0.6	0.109861	6
	7	1	0	5	5	2	10	0.804719	7	1	1	1	4	10	0.4	0.138629	7	1	1	1	4	10	0.4	0.138629	7	0.5	0.5	0.5	3	10	0.15	0.109861	7	1	1	1	2	10	0.2	0.0693147	7	1	1	1	4	10	0.4	0.138629	7
	8	1.5	5	4	5	2	10.5	0.804719	8	1	0.5	1	3	10	0.25	0.109861	8	1.5	0.5	1	3	10	0.25	0.109861	8	0.5	0.5	0.5	2	10	0.1	0.0693147	8	0.5	0.5	0.5	3	10	0.15	0.109861	8	1	0.5	1	3	10	0.25	0.109861	8
	9	1	3	4	5	2	9.5	0.804719	9	0.5	1	1	4	10	0.4	0.138629	9	1	1	1	4	10	0.4	0.138629	9	0.5	0.5	0.5	2	10	0.1	0.0693147	9	0.5	1	0.5	2	10	0.15	0.0693147	9	1	1	1	4	10	0.4	0.138629	9
	10	1	1	5	5	2	10.5	0.804719	10	0.5	1	1	6	10	0.6	0.179176	10	1	1	2	6	10	1.1	0.179176	10	0.5	0.5	0.5	3	10	0.15	0.109861	10	0.5	1	0.5	2	10	0.15	0.0693147	10	1	1	2	3	10	0.5	0.109861	10
	11	1	0	5	5	2	10	0.804719	11	0.5	0.5	1	3	10	0.25	0.109861	11	1	0.5	1	3	10	0.25	0.109861	11	0.5	0.5	0.5	3	10	0.15	0.109861	11	0.5	0.5	0.5	3	10	0.15	0.109861	11	1	0.5	1	3	10	0.25	0.109861	11
	12	1	0	5	5	2	10	0.804719	12	0.5	1	1	6	10	0.6	0.179176	12	1	1	2	6	10	1.1	0.179176	12	0.5	0.5	0.5	2	10	0.1	0.0693147	12	1	1	0.5	3	10	0.2	0.109861	12	1	1	1	6	10	0.6	0.179176	12
	13	1	0	5	5	2	10	0.804719	13	0.5	0.5	2	4	10	0.65	0.138629	13	1	0.5	1	4	10	0.35	0.138629	13	0.5	0.5	0.5	2	10	0.1	0.0693147	13	1	0.5	0.5	3	10	0.15	0.109861	13	1	0.5	0.5	4	10	0.2	0.138629	13
	14	1	0	4	5	2	8	0.804719	14	0.5	1	1	6	10	0.6	0.179176	14	1	1	2	6	10	1.1	0.179176	14	0.5	0.5	0.5	3	10	0.15	0.109861	14	0.5	1	0.5	3	10	0.2	0.109861	14	1	1	1	4	10	0.4	0.138629	14
	15	1	0	4	5	2	8	0.804719	15	0.5	1	1	5	10	0.5	0.160944	15	1	1	1	5	10	0.5	0.160944	15	0.5	0.5	0.5	3	10	0.15	0.109861	15	0.5	1	0.5	2	10	0.15	0.0693147	15	1	1	1	5	10	0.5	0.160944	15
	16	1	0	4	5	2	8	0.804719	16	0.5	1	1	5	10	0.5	0.160944	16	1	1	1	5	10	0.5	0.160944	16	0.5	0.5	0.5	3	10	0.15	0.109861	16	0.5	1	0.5	2	10	0.15	0.0693147	16	1	1	1	5	10	0.5	0.160944	16
	17	1.5	0	5	4	2	7.5	0.693147	17	0.5	0.5	2	6	10	1.05	0.179176	17	1	0.5	1	6	10	0.55	0.179176	17	0.5	0.5	0.5	1.5	10	0.075	0.0405465	17	0.5	0.5	0.5	3	10	0.15	0.109861	17	1	0.5	1	4	10	0.35	0.138629	17
	18	1	0	5	4	2	7.5	0.693147	18	0.5	1	1	6	10	0.6	0.179176	18	1	1	1	6	10	0.6	0.179176	18	0.5	0.5	0.5	2	10	0.1	0.0693147	18	0.5	1	0.5	3	10	0.2	0.109861	18	1	1	1	3	10	0.3	0.109861	18
	19	1	0	5	4	2	7.5	0.693147	19	1	0.5	1	4	10	0.35	0.138629	19	1	0.5	1	4	10	0.35	0.138629	19	0.5	0.5	0.5	3	10	0.15	0.109861	19	0.5	0.5	0.5	3	10	0.15	0.109861	19	1	0.5	1	4	10	0.35	0.138629	19
	20	1	0	5	4	2	7.5	0.693147	20	1	1	1.5	6	10	0.85	0.179176	20	1	1	1	6	10	0.6	0.179176	20	0.5	0.5	0.5	3	10	0.15	0.109861	20	0.5	1	0.5	2	10	0.15	0.0693147	20	1	1	1	3	10	0.3	0.109861	20
	1	1	0	5	3	1	10	1.09861	1	1	1	1	6	10	0.6	0.179176	1	1	1	1	6	10	0.6	0.179176	1	0.5	0.5	0.5	3	10	0.15	0.109861	1	0.5	1	0.5	3	10	0.2	0.109861	1	1	1	1	6	10	0.6	0.179176	1
	2	1.5	0	4	2	1	4	0.693147	2	1	1	1	5	10	0.5	0.160944	2	1	1	1	5	10	0.5	0.160944	2	0.5	0.5	0.5	3	10	0.15	0.109861	2	0.5	1	0.5	2	10	0.15	0.0693147	2	1	1	1	5	10	0.5	0.160944	2
	3	1	0	4	3	1	8	1.09861	3	0.5	1	1	6	10	0.6	0.179176	3	1	1	2	6	10	1.1	0.179176	3	0.5	0.5	0.5	2	10	0.1	0.0693147	3	0.5	1	0.5	2	10	0.15	0.0693147	3	1	1	1	3	10	0.3	0.109861	3
	4	1	0	5	3	1	10	1.09861	4	0.5	1	1	3	10	0.3	0.109861	4	1	1	1	3	10	0.3	0.109861	4	0.5	0.5	0.5	3	10	0.15	0.109861	4	0.5	1	0.5	3	10	0.2	0.109861	4	1	1	1	3	10	0.3	0.109861	4
	5	1	0	4	3	1	8	1.09861	5	0.5	2	2	5	10	1	0.160944	5	1	2	2	5	10	1	0.160944	5	0.7	0.5	0.5	3	10	0.15	0.109861	5	0.5	2	0.5	2	10	0.25	0.0693147	5	1	2	1	5	10	0.6	0.160944	5
	6	1	0	4	3	1	8	1.09861	6	0.5	1	1	4	10	0.4	0.138629	6	1	1	3	6	10	1.6	0.179176	6	0.5	0.5	0.5	2	10	0.1	0.0693147	6	0.5	1	0.5	3	10	0.2	0.109861	6	1.5	1	1	4	10	0.4	0.138629	6
	7	1	0	4	5	1	16	1.60944	7	0.5	1	1	5	10	0.5	0.160944	7	1	1	2	5	10	0.9	0.160944	7	0.5	0.5	0.5	3	10	0.15	0.109861	7	0.5	1	0.5	5	10	0.3	0.160944	7	1	1	1	5	10	0.5	0.160944	7
	8	1	0	4	2	1	4	0.693147	8	0.5	1	1	3	10	0.3	0.109861	8	1	1	1	3	10	0.3	0.109861	8	0.5	0.5	0.5	3	10	0.15	0.109861	8	0.5	1	0.5	3	10	0.2	0.109861	8	1	1	1	3	10	0.3	0.109861	8
	9	1	0	4	3	1	8	1.09861	9	0.5	1	1	4	10	0.4	0.138629	9	1	1	1	5	10	0.5	0.160944	9	0.5	0.5	0.5	3	10	0.15	0.109861	9	0.5	1	1	3	10	0.3	0.109861	9	1	1	1	4	10	0.4	0.138629	9
	10	1	0	4	3	1	8	1.09861	10	0.5	1	2	4	10	0.7	0.138629	10	1	1	1	4	10	0.4	0.138629	10	0.5	0.5	0.5	3	10	0.15	0.109861	10	0.5	1	1	3	10	0.3	0.109861	10	1	1	1	4	10	0.4	0.138629	10
	11	1	0	4	3	1	8	1.09861	11	0.5	1	1	6	10	0.6	0.179176	11	1	1	1	6	10	0.6	0.179176	11	0.5	0.5	0.5	2	10	0.1	0.0693147	11	0.5	1	0.5	3	10	0.2	0.109861	11	1	1	1	3	10	0.3	0.109861	11
	12	1	0	4	3	1	8	1.09861	12	0.5	0.5	1	5	10	0.45	0.160944	12	1	0.5	1	5	10	0.45	0.160944	12	0.5	0.5	0.5	2	10	0.1	0.0693147	12	0.5	0.5	0.5	2	10	0.1	0.0693147	12	1	0.5	1	3	10	0.25	0.109861	12
	13	1	0	4	3	1	8	1.09861	13	0.5	1	1	6	10	0.6	0.179176	13	1	1	1	6	10	0.6	0.179176	13	0.5	0.5	0.5	3	10	0.15	0.109861	13	0.5	1	0.5	2	10	0.15	0.0693147	13	1	1	1	3	10	0.3	0.109861	13
	14	1	0	5	3	1	10	1.09861	14	1	1	2	4	10	0.7	0.138629	14	1	1	2	4	10	0.7	0.138629	14	0.5	0.5	0.5	2	10	0.1	0.0693147	14	0.5	1	0.5	2	10	0.15	0.0693147	14	1	1	2	4	10	0.7	0.138629	14
	15	1	0	5	3	1	10	1.09861	15	1	1	1	5	10	0.5	0.160944	15	1	1	1	5	10	0.5	0.160944	15	0.5	0.5	0.5	3	10	0.15	0.109861	15	0.5	1	0.5	2	10	0.15	0.0693147	15	1	1	3	3	10	0.7	0.109861	15
	16	1.5	0	5	3	1	10	1.09861	16	1	1	1	3	10	0.3	0.109861	16	1	1	1	3	10	0.3	0.109861	16	0.7	0.5	0.5	3	10	0.15	0.109861	16	0.5	1	0.5	3	10	0.2	0.109861	16	1	1	1	3	10	0.3	0.109861	16
	17	1.5	0	5	3	1	10	1.09861	17	1	1	1	6	10	0.6	0.179176	17	1	1	1	6	10	0.6	0.179176	17	0.5	0.5	0.5	3	10	0.15	0.109861	17	0.5	1	0.5	2	10	0.15	0.0693147	17	1	1	2	3	10	0.5	0.109861	17
	18	1.5	0	5	3	1	10	1.09861	18	1	1	1	5	10	0.5	0.160944	18	1	1	1	5	10	0.5	0.160944	18	0.5	0.5	0.5	3	10	0.15	0.109861	18	0.5	1	0.5	2	10	0.15	0.0693147	18	1	1	1	3	10	0.3	0.109861	18
	19	1.5	0	5	3	1	10	1.09861	19	1	1	1	4	10	0.4	0.138629	19	1	1	1	4	10	0.4	0.138629	19	0.7	0.5	0.5	3	10	0.15	0.109861	19	0.5	1	0.5	2	10	0.15	0.0693147	19	1	1	1	3	10	0.3	0.109861	19
	20	1	0	5	3	1	10	1.09861	20	1	1	1.5	6	10	0.85	0.179176	20	1	1	1.5	6	10	0.85	0.179176	20	0.5	0.5	0.5	3	10	0.15	0.109861	20	0.5	1	1.5	2	10	0.25	0.0693147	20	1	1	1.5	3	10	0.4	0.109861	20
mean		1.14167		4.33333			10.43			0.741667		1.16667			0.5425			1.09167		1.45			0.659583			0.513333		0.5			0.136667			0.525		0.65			0.243333			1.075		1.24167			0.449167
SD		0.22721		0.680644			3.02068			0.25197		0.340322			0.212496			0.234551		0.572683			0.319165			0.0503098		0			0.0236798			0.109892		0.295446			0.113203			0.222181		0.556104			0.208808
kp								1.09283								0.152065								0.153113								0.0987657								0.109919								0.132187
Lp /D							3.79562								1.57303								1.32824								0.974026								1.2381								1.15504
[truncated: 7 more columns]
