# Supplementary material for: Cellular Growth in Aerial Roots Differs From That in Typical Substrate Roots
Source: Front Plant Sci. 2022 May 26;13:894647. doi: 10.3389/fpls.2022.894647 (PMC9199517; doi:10.3389/fpls.2022.894647)
Supplement: Supplementary Table S2 — Primary data of cell length measurements from anatomical sections of aerial roots of 12 out of 20 species. [file Table_2.XLSX]

## Sheet: Anthurium crass
				cortex
					1	2	3	4	5	6	7	mean
				distance from root tip	μm	μm	μm	μm	μm	μm	μm
				200	18.1818	16.8182	20.4545	17.2727	20.4545	18.1818	15.9091	18.1818
				400	20.4545	22.7273	22.7273	20.4545	22.7273	20.4545	20.4545	21.4286
				600	25	25	23.6364	25	25	22.7273	27.2727	24.8052
				800	26.3636	25.9091	25	26.3636	27.2727	27.2727	29.5455	26.8182
				1000	22.7273	25	27.2727	29.5455	29.5455	29.5455	31.8182	27.9221
				1200	27.2727	27.2727	22.7273	31.8182	31.8182	31.8182	34.0909	29.5455
				1400	34.0909	29.5455	29.5455	34.0909	34.0909	34.0909	36.3636	33.1169
				1600	34.0909	31.8182	31.8182	38.6364	38.6364	36.3636	38.6364	35.7143
				1800	29.5455	31.8182	30	39.5455	36.3636	38.1818	40.9091	35.1948
				2000	36.3636	36.3636	34.0909	40.9091	40.9091	40.9091	36.8182	38.0519
				2400	32.7273	36.3636	38.6364	43.1818	43.1818	43.1818	43.1818	40.0649
				2800	38.6364	38.6364	40.9091	44.0909	45.4545	45.4545	47.7273	42.987
				3200	39.5455	43.1818	45.4545	50	47.7273	47.7273	50	46.2338
				3600	43.1818	42.2727	47.7273	52.2727	50	50	52.2727	48.2468
				4000	40.9091	45.4545	47.7273	59.0909	52.2727	56.8182	52.2727	50.6494
				4400	50	50	50	63.6364	56.8182	59.0909	54.5455	54.8701
				4800	54.5455	54.5455	54.5455	65.9091	61.3636	59.0909	59.0909	58.4416
				5200	56.8182	56.8182	59.0909	70.4545	63.6364	63.6364	63.6364	62.013
				5600	59.0909	59.0909	63.6364	72.7273	70.4545	68.1818	70.4545	66.2338
				6000	63.6364	61.3636	68.1818	77.2727	75	72.7273	75	70.4545
				6400	68.1818	65.9091	77.2727	79.5455	75	75	79.5455	74.3506
				6800	72.7273	68.1818	81.8182	84.0909	79.5455	77.2727	84.0909	78.2468
				7200	77.2727	72.7273	84.0909	88.6364	84.0909	84.0909	88.6364	82.7922
				7600	81.8182	75	86.3636	95.4545	88.6364	88.6364	95.4545	87.3377
				8000	83.1818	77.2727	86.3636	95.4545	93.1818	88.6364	102.273	89.4805
				8400	86.3636	79.5455	88.6364	97.7273	97.7273	90.9091	95.4545	90.9091
				8800	90.9091	84.0909	90.9091	102.273	102.273	93.1818	95.4545	94.1558
				9200	95.4545	88.6364	95.4545	102.273	109.091	95.4545	102.273	98.3766
				9600	100	95.4545	104.545	106.818	115.909	97.7273	106.818	103.896
				10000	100	97.7273	113.636	111.364	115.909	100	104.545	106.169
				10400	100	97.7273	118.182	115.909	116.818	102.273	106.818	108.247
				10800	100	104.545	122.727	118.182	122.727	104.545	111.364	112.013
				11200	100	118.182	136.364	120.455	122.727	109.091	118.182	117.857
				11200	100	113.636	140.909	120.455	131.818	115.909	122.727	120.779
				11600	100	113.636	136.364	120.455	131.818	118.182	129.545	121.429
					100	113.636	136.364	120.455	131.818	118.182	129.545	121.429
					100	113.636	136.364	120.455	131.818	118.182	129.545	121.429
					100	113.636	136.364	120.455	131.818	118.182	129.545	121.429
				rhizoderm
					2	3	4	5	6	7	8	9	mean
				distance from root tip	μm	μm	μm	μm	μm	μm	μm	μm
				200	15	15.9091	15.9091	15.9091	11.3636	13.6364	13.6364	11.3636	14.0909
				400	15.4545	14.0909	15	18.1818	13.6364	15.9091	18.1818	13.6364	15.5114
				600	16.8182	16.8182	19.5455	22.7273	15.9091	17.7273	15.9091	15.9091	17.6705
				800	18.1818	16.8182	20	20.4545	17.2727	18.1818	18.1818	15.9091	18.125
				1000	20.4545	22.7273	22.7273	22.7273	18.1818	18.1818	20.4545	20.4545	20.7386
				1200	20	20.9091	22.7273	25	20.4545	20.4545	20.4545	18.1818	21.0227
				1400	18.1818	20.4545	24.5455	20.4545	20.4545	22.7273	19.5455	22.7273	21.1364
				1600	17.2727	25	25	22.7273	22.7273	20.4545	20.9091	23.6364	22.2159
				1800	19.0909	20.4545	25	20.4545	22.7273	20.4545	25	20.4545	21.7045
				2000	20.4545	25	24.0909	24.0909	22.7273	15.9091	25.4545	24.0909	22.7273
				2400	20.4545	27.2727	25.9091	29.5455	25	20.4545	29.5455	25	25.3977
				2800	22.7273	27.2727	29.5455	33.1818	28.6364	25	29.5455	22.7273	27.3295
				3200	25	27.2727	29.5455	38.6364	34.0909	21.3636	31.8182	27.2727	29.375
				3600	27.2727	27.2727	31.8182	40.9091	34.0909	25	34.0909	27.2727	30.9659
				4000	30.4545	27.2727	31.8182	40.9091	31.8182	25.9091	34.0909	31.8182	31.7614
				4400	29.5455	27.2727	30.4545	38.6364	32.7273	25.9091	34.0909	34.0909	31.5909
				4800	31.3636	29.5455	23.1818	38.6364	31.8182	25	34.0909	31.8182	30.6818
				5200	31.8182	29.5455	29.0909	36.3636	34.0909	27.7273	36.3636	34.0909	32.3864
				5600	32.7273	32.7273	28.6364	38.6364	36.3636	28.6364	36.3636	34.0909	33.5227
				6000	31.8182	31.8182	27.2727	39.5455	38.6364	34.0909	38.6364	31.8182	34.2045
				6400	34.0909	31.8182	28.1818	40.9091	38.6364	34.0909	38.6364	31.8182	34.7727
				6800	31.8182	31.8182	27.2727	38.6364	38.6364	35	38.6364	31.8182	34.2045
				7200	36.3636	32.7273	30.9091	40.9091	40.9091	35.4545	36.3636	31.8182	35.6818
				7600	42.2727	34.0909	31.8182	43.1818	40.9091	36.3636	38.6364	34.0909	37.6705
				8000	38.6364	33.1818	34.0909	45.4545	38.6364	38.6364	38.6364	34.0909	37.6705
				8400	36.3636	34.0909	34.0909	40.9091	38.6364	38.6364	38.6364	34.0909	36.9318
				8800	39.0909	38.6364	36.3636	43.1818	38.6364	38.6364	38.6364	34.0909	38.4091
				9200	39.5455	37.2727	36.3636	43.1818	38.6364	38.6364	36.3636	34.0909	38.0114
				9600	38.6364	39.0909	36.3636	45.4545	38.6364	38.6364	38.6364	34.0909	38.6932
				10000	50	43.6364	39.5455	50	38.6364	38.6364	38.6364	34.0909	41.6477
				10400	47.7273	50	39.5455	45.4545	38.6364	38.6364	38.6364	34.0909	41.5909
				10800	50	50	40.9091	45.4545	38.6364	39.5455	38.6364	34.0909	42.1591
				11200		50	47.7273	45.4545	38.6364	38.6364	38.6364	36.3636	42.2078
				11600		45.4545	47.7273	45.4545	38.6364	40.9091	38.6364	36.3636	41.8831
				12000		45.4545	50	45.4545	38.6364	40.9091	38.6364	36.3636	42.2078

## Sheet: Anthurium grac
			cortex
			μm
			distance from root tip	1	2	3	4	5	6	7	8	9	10	mean
			200	20.4545	20.4545	27.2727	27.2727	20.4545	20.4545	22.7273	24.0909	22.7273	18.6364	22.4545
			400	25	27.2727	29.5455	30.4545	31.8182	29.5455	31.8182	30.4545	25	25	28.5909
			600	20.4545	25	31.8182	34.0909	33.6364	36.3636	36.3636	33.6364	34.0909	31.8182	31.7273
			800	27.2727	34.0909	36.3636	36.8182	36.3636	38.6364	38.6364	34.5455	36.3636	33.1818	35.2273
			1000	29.5455	36.8182	38.6364	39.5455	39.0909	34.0909	40.9091	35	36.3636	36.3636	36.6364
			1200	34.0909	41.8182	44.0909	43.1818	43.1818	43.1818	43.1818	40	38.6364	40.9091	41.2273
			1400	34.0909	44.5455	47.7273	46.3636	48.1818	45.4545	47.7273	43.1818	45.4545	43.1818	44.5909
			1600	38.6364	47.7273	56.8182	52.2727	61.8182	52.2727	52.2727	52.2727	52.2727	52.2727	51.8636
			1800	43.1818	54.5455	65.9091	54.5455	65.9091	59.0909	59.0909	61.3636	61.3636	61.3636	58.6364
			2000	54.5455	61.3636	75	56.8182	70.4545	68.1818	63.6364	68.1818	68.1818	65.9091	65.2273
			2300	68.1818	75	88.6364	65.9091	88.6364	80	72.7273	81.8182	79.5455	84.0909	78.4545
			2600	75	80.4545	111.364	84.0909	93.1818	95.4545	88.6364	95.4545	90.9091	97.7273	91.2273
			2900	77.2727	86.3636	115.909	106.818	106.818	111.364	102.273	102.273	100	104.545	101.364
			3200	104.545	113.636	122.727	113.636	111.364	120.455	115.909	120.455	125	115.909	116.364
			3500	109.091	127.273	136.364	131.818	127.273	131.818	134.091	129.545	141.364	125	129.364
			3800	113.636	131.818	145.455	150	145.455	150	145.455	143.182	150	136.364	141.136
			4100	127.273	136.364	159.091	159.091	156.818	156.818	156.818	152.273	156.818	143.182	150.455
			4400	136.364	145.455	163.636	163.636	165.909	159.091	165.909	156.818	159.091	154.545	157.045
			4700	140.909	145.455	172.727	159.091	163.636	163.636	175	159.091	159.091	165.909	160.455
			5100	145.455	159.091	172.727	159.091	159.091	170.455	181.818	165.909	163.636	168.182	164.545
			5500	145.455	156.818	168.182	159.091	161.364	161.364	184.091	168.182	170.455	168.182	164.318
			5900	150	156.818	172.727	159.091	161.364	161.364	184.091	168.182	170.455	170.455	165.455
			6300	150	159.091	168.182	159.091	161.364	161.364	184.091	168.182	170.455	170.455	165.227
			6700	150	159.091	168.182	159.091	161.364	161.364	184.091	168.182	170.455	170.455	165.227
			7100	150	159.091	168.182	159.091	161.364	161.364	184.091	168.182	170.455	170.455	165.227
			7500	150	159.091	168.182	159.091	161.364	161.364	184.091	168.182	170.455	170.455	165.227
			7900	150	159.091	168.182	159.091	161.364	161.364	184.091	168.182	170.455	170.455	165.227
			rhizoderm
			μm
			distance from root tip	1	2	3	4	5	6	7	8	9	10	mean
			200	20.4545	18.1818	22.7273	20.4545	18.1818	13.6364	17.2727	18.1818	15.9091	16.8182	18.1818
			400	22.7273	24.5455	20.4545	25	22.7273	20.4545	22.7273	22.7273	15.9091	18.1818	21.5455
			600	20.4545	24.0909	28.1818	28.1818	27.2727	27.2727	25	22.7273	15.9091	22.7273	24.1818
			800	27.2727	27.2727	30.9091	33.1818	28.1818	36.3636	31.8182	22.7273	15	20.4545	27.3182
			1000	31.8182	36.3636	29.5455	31.8182	34.0909	31.8182	35	18.1818	18.1818	22.7273	28.9545
			1200	36.3636	33.1818	34.0909	34.0909	36.3636	40.9091	37.2727	20.4545	19.0909	22.7273	31.4545
			1400	40.9091	36.3636	34.0909	34.0909	41.8182	40.9091	38.6364	25	25	25	34.1818
			1600	45.4545	43.1818	30.4545	43.1818	47.7273	47.7273	42.7273	30.9091	25.9091	28.1818	38.5455
			1800	59.0909	56.8182	36.3636	43.1818	52.2727	50	52.2727	34.5455	34.0909	30.9091	44.9545
			2000	63.6364	70.4545	34.5455	47.7273	56.8182	56.8182	54.5455	38.6364	43.1818	34.0909	50.0455
			2300	68.1818	72.7273	56.8182	54.5455	63.6364	60	61.3636	52.2727	52.2727	47.7273	58.9545
			2600	77.2727	84.0909	59.0909	65.9091	72.7273	70.4545	72.7273	59.0909	56.8182	52.2727	67.0455
			2900	86.3636	90.9091	70.4545	68.1818	75	72.7273	75	65.9091	59.0909	54.5455	71.8182
			3200	95.4545	95.4545	77.2727	77.2727	84.0909	81.8182	79.5455	77.2727	75	65.9091	80.9091
			3500	104.545	100	90.9091	86.3636	88.1818	88.6364	93.1818	79.5455	84.0909	68.1818	88.3636
			3800	127.273	113.636	90.9091	86.3636	93.1818	90.9091	95.4545	81.8182	86.3636	79.5455	94.5455
			4100	136.364	113.636	77.2727	90.9091	97.7273	93.1818	95.4545	84.0909	95.4545	75	95.9091
			4400	131.818	113.636	81.8182	95.4545	104.545	93.1818	97.7273	88.6364	95.4545	77.2727	97.9545
			4700	122.727	113.636	92.7273	95.4545	111.364	100	97.7273	93.1818	97.7273	84.0909	100.864
			5100	127.273	122.727	97.7273	95.4545	104.545	97.7273	97.7273	97.7273	97.7273	95.4545	103.409
			5500	127.273	113.636	93.1818	95.4545	104.545	97.7273	97.7273	97.7273	97.7273	95.4545	102.045
			5900	122.727	113.636	93.1818	95.4545	104.545	97.7273	97.7273	97.7273	97.7273	95.4545	101.591
			6300	122.727	113.636	93.1818	95.4545	104.545	97.7273	97.7273	97.7273	97.7273	95.4545	101.591
			6700	122.727	113.636	93.1818	95.4545	104.545	97.7273	97.7273	97.7273	97.7273	95.4545	101.591
			7100	122.727	113.636	93.1818	95.4545	104.545	97.7273	97.7273	97.7273	97.7273	95.4545	101.591
			7500	122.727	113.636	93.1818	95.4545	104.545	97.7273	97.7273	97.7273	97.7273	95.4545	101.591
			7900	122.727	113.636	93.1818	95.4545	104.545	97.7273	97.7273	97.7273	97.7273	95.4545	101.591

## Sheet: Cattleya
				cortex
					μm	μm	μm	μm	μm
				distance from root tip	1	2	3	4	mean
				200	13.6364	16.8182	20.4545	22.7273	18.4091
				400	15.9091	15.9091	17.2727	20.9091	17.5
				600	18.1818	15.9091	20.4545	25	19.8864
				800	20.4545	22.7273	19.5455	27.2727	22.5
				1000	22.7273	25	24.0909	29.5455	25.3409
				1200	22.7273	28.6364	27.2727	34.0909	28.1818
				1400	25	31.8182	34.0909	36.3636	31.8182
				1600	27.2727	43.1818	38.6364	45.4545	38.6364
				1800	31.8182	45.4545	43.1818	50	42.6136
				2000	34.0909	47.7273	47.7273	61.3636	47.7273
				2200	43.1818	50	56.8182	65.9091	53.9773
				2400	45.4545	52.2727	61.3636	68.1818	56.8182
				2600	54.5455	61.3636	70.4545	75	65.3409
				2800	59.0909	70.4545	75	81.8182	71.5909
				3000	68.1818	75	80.9091	88.6364	78.1818
				3200	77.2727	88.6364	90.9091	90.9091	86.9318
				3400	81.8182	97.7273	95.4545	100	93.75
				3800	81.8182	111.364	113.636	106.818	103.409
				4000	90.9091	136.364	122.727	106.818	114.205
				4200	113.636	136.364	131.818	106.818	122.159
				4600	113.636	136.364	131.818	106.818	122.159
				rhizoderm
				μm	μm	μm	μm	μm	μm
				distance from root tip	1	2	3	4	mean
				200	11.3636	13.6364	14.5455	20.4545	15
				400	11.3636	16.3636	15	18.1818	15.2273
				600	13.6364	18.1818	15.9091	20.4545	17.0455
				800	18.1818	25	16.8182	25	21.25
				1000	18.1818	18.1818	17.2727	26.3636	20
				1200	20.4545	25	19.5455	29.5455	23.6364
				1400	22.7273	25	24.0909	33.6364	26.3636
				1600	25	28.6364	25.9091	37.7273	29.3182
				1800	27.2727	30.4545	28.6364	40	31.5909
				2000	29.5455	31.8182	33.1818	43.1818	34.4318
				2200	34.0909	34.0909	35	47.7273	37.7273
				2400	40.9091	38.6364	38.6364	47.7273	41.4773
				2600	45.4545	43.1818	40.9091	50	44.8864
				2800	54.5455	52.2727	47.7273	54.5455	52.2727
				3000	59.0909	54.5455	52.2727	61.3636	56.8182
				3200	68.1818	61.3636	56.8182	62.7273	62.2727
				3400	77.2727	68.1818	59.0909	61.3636	66.4773
				3800	77.2727	72.7273	61.3636	61.3636	68.1818
				4000	77.2727	72.7273	61.3636	61.3636	68.1818
				4200	86.3636	72.7273	61.3636	61.3636	70.4545
				4600	86.3636	72.7273	61.3636	61.3636	70.4545

## Sheet: Cymbidium
			cortex
				1	2	3	4	5	mean
			μm
			distance from root tip
			100	18.1818	18.1818	22.7273	18.1818	18.1818	19.0909
			200	22.7273	22.7273	27.2727	29.5455	22.7273	25
			300	36.3636	29.5455	36.3636	34.0909	29.5455	33.1818
			500	40.9091	40.9091	43.1818	50	34.0909	41.8182
			700	54.5455	47.7273	52.2727	59.0909	40	50.7273
			900	81.8182	59.0909	63.6364	72.7273	45.4545	64.5455
			1100	113.636	113.636	100	90.9091	59.0909	95.4545
			1500	136.364	127.273	113.636	104.545	81.8182	112.727
			1900	181.818	190.909	181.818	118.182	113.636	157.273
			2300	204.545	195.455	186.364	159.091	150	179.091
			2700	204.545	204.545	195.455	195.455	181.818	196.364
			3100	204.545	250	250	254.545	236.364	239.091
			3500	231.818	259.091	272.727	272.727	272.727	261.818
			3900	272.727	277.273	300	281.818	295.455	285.455
			4300	318.182	309.091	318.182	322.727	295.455	312.727
			4700	318.182	322.727	318.182	318.182	295.455	314.545
			5100	318.182	331.818	318.182	318.182	295.455	316.364
			6500	318.182	331.818	318.182	318.182	295.455	316.364
			rhizoderm
			μm	1	2	3	4	5
			distance from root tip
			100	15.9091	15.9091	15.9091	15.9091	15.9091	15.9091
			200	18.1818	20.4545	22.7273	18.1818	20.4545	20
			300	18.1818	25	25	25	13.6364	21.3636
			500	22.7273	25	25	27.2727	16.8182	23.3636
			700	33.6364	34.0909	34.5455	34.0909	24.5455	32.1818
			900	40.9091	43.1818	45.4545	45.4545	27.2727	40.4545
			1100	50	47.7273	54.5455	75	50	55.4545
			1500	68.1818	50	56.8182	77.2727	54.5455	61.3636
			1900	90.9091	77.2727	86.3636	77.2727	81.8182	82.7273
			2300	90.9091	113.636	81.8182	81.8182	104.545	94.5455
			2700	113.636	150	95.4545	109.091	104.545	114.545
			3100	113.636	159.091	140.909	137.727	122.727	134.818
			3500	113.636	136.364	145.455	140.909	159.091	139.091
			3900	113.636	150	159.091	140.909	159.091	144.545
			4300	113.636	154.545	150	159.091	159.091	147.273
			4700	113.636	159.091	150	159.091	159.091	148.182
			5100	113.636	181.818	150	159.091	159.091	152.727
			6500	113.636	172.727	150	159.091	159.091	150.909

## Sheet: Ficus
				cortex
				μm
				distance from root tip	1	2	3	4	5	6	7	8	mean
				200	12.7273	15	15.9091	13.6364	11.3636	15.9091	15.9091	13.6364	14.2614
				400	15	20.4545	18.1818	18.1818	12.2727	15	18.1818	13.6364	16.3636
				600	20.9091	27.2727	20.4545	18.1818	15.9091	15.9091	16.8182	15.9091	18.9205
				800	25	36.3636	29.5455	22.7273	18.1818	18.1818	20.4545	15.9091	23.2955
				1000	31.8182	43.1818	36.3636	25	20.4545	20.4545	27.2727	22.7273	28.4091
				1200	36.3636	46.8182	40.9091	27.2727	27.2727	25	34.0909	27.2727	33.125
				1400	43.1818	50.9091	59.0909	34.0909	31.8182	34.0909	38.6364	34.0909	40.7386
				1600	45.4545	59.0909	59.0909	43.1818	34.0909	43.1818	45.4545	43.1818	46.5909
				1800	54.5455	64.5455	63.6364	50	43.1818	50	54.5455	54.5455	54.375
				2000	68.1818	72.7273	68.1818	59.0909	45.4545	59.0909	61.3636	54.5455	61.0795
				2200	63.6364	77.2727	77.2727	63.6364	50	63.6364	63.6364	86.3636	68.1818
				2600	81.8182	100	113.636	72.7273	77.2727	72.7273	81.8182	95.4545	86.9318
				3000	113.636	131.818	136.364	131.818	100	95.4545	104.545	113.636	115.909
				3400	131.818	136.364	159.091	159.091	109.091	95.4545	118.182	145.455	131.818
				3800	131.818	159.091	154.545	159.091	159.091	131.818	136.364	159.091	148.864
				4200	154.545	177.273	159.091	159.091	172.727	145.455	159.091	159.091	160.795
				4600	204.545	177.273	177.273	159.091	172.727	159.091	159.091	159.091	171.023
				5000	250	177.273	181.818	159.091	172.727	159.091	159.091	159.091	177.273
				5400	250	177.273	181.818	159.091	172.727	159.091	159.091	159.091	177.273
				rhizoderm
				μm
				distance from root tip	1	2	3	4	5	6	7	8
				200	10.4545	15.9091	11.3636	13.6364	10.4545	11.3636	13.6364	11.3636	12.2727
				400	10.9091	11.3636	12.7273	15.9091	13.6364	11.3636	13.6364	11.3636	12.6136
				600	6.81818	13.6364	13.6364	11.3636	9.09091	10.4545	9.09091	10.4545	10.5682
				800	9.09091	9.09091	18.1818	11.3636	13.6364	11.3636	6.81818	13.6364	11.6477
				1000	9.09091	10.4545	20.4545	15.9091	9.09091	12.2727	12.2727	9.09091	12.3295
				1200	13.6364	13.6364	22.7273	9.09091	11.3636	9.09091	20.4545	11.3636	13.9205
				1400	13.6364	10.4545	14.5455	15.9091	13.6364	8.63636	22.7273	9.09091	13.5795
				1600	11.3636	15	18.1818	15.9091	15.9091	12.2727	15.9091	9.09091	14.2045
				1800	15.9091	20.4545	22.7273	15.9091	15.9091	15.9091	13.6364	13.6364	16.7614
				2000	15.9091	22.7273	25	18.1818	18.1818	15	18.1818	18.1818	18.9205
				2200	20.4545	29.5455	22.7273	22.7273	20.4545	15.9091	22.7273	25	22.4432
				2600	25	29.5455	38.6364	34.0909	22.7273	18.1818	31.8182	24.0909	28.0114
				3000	37.7273	36.3636	45.4545	37.2727	27.2727	25	31.8182	40.9091	35.2273
				3400	40.9091	42.2727	56.8182	40.9091	26.3636	38.6364	36.3636	45.4545	40.9659
				3800	38.6364	42.2727	56.8182	50	38.6364	43.1818	36.3636	45.4545	43.9205
				4200	38.6364	42.2727	43.1818	50	40.9091	43.1818	36.3636	45.4545	42.5
				4600	38.6364	42.2727	45.4545	50	40.9091	43.1818	36.3636	45.4545	42.7841
				5000	38.6364	42.2727	43.1818	50	40.9091	43.1818	36.3636	45.4545	42.5
				5400	38.6364	42.2727	43.1818	50	40.9091	43.1818	36.3636	45.4545	42.5

## Sheet: Grammatophyllum
				cortex
				μm
				distance from root tip	1	2	3	4	5	6	7	8	mean
				100	16.8182	20.4545	22.7273	25	27.2727	19.0909	18.6364	23.1818	21.6477
				200	29.5455	25	27.2727	31.8182	36.3636	27.2727	25	29.5455	28.9773
				300	34.0909	31.8182	30.4545	33.1818	36.3636	33.6364	31.8182	34.5455	33.2386
				400	34.0909	38.6364	29.0909	33.1818	34.0909	27.2727	34.0909	40.9091	33.9205
				500	29.5455	27.2727	30.4545	31.8182	33.1818	34.0909	40.9091	40.9091	33.5227
				600	30.4545	38.6364	28.6364	27.2727	36.3636	40.9091	36.3636	42.7273	35.1705
				700	31.8182	40	30.4545	32.7273	36.3636	47.7273	40	43.6364	37.8409
				800	28.6364	40.9091	34.0909	35.9091	40.4545	52.2727	43.1818	45.4545	40.1136
				1000	31.8182	40.9091	41.3636	42.7273	42.7273	59.0909	52.2727	52.2727	45.3977
				1200	34.5455	47.7273	45.4545	45.4545	47.7273	65.9091	65.9091	70.4545	52.8977
				1400	43.1818	52.2727	50	52.2727	54.5455	79.5455	86.3636	88.6364	63.3523
				1600	56.8182	61.3636	52.2727	56.8182	58.1818	100	100	95.4545	72.6136
				1800	84.0909	75.4545	65.9091	61.3636	63.6364	100	113.636	109.091	84.1477
				2200	95.4545	81.8182	76.3636	77.2727	70.4545	100	127.273	109.091	92.2159
				2600	115.909	100	90.9091	90.9091	77.2727	100	127.273	109.091	101.42
				3000	136.364	100	93.1818	100	90.9091	100	127.273	109.091	107.102
				3400	136.364	100	93.1818	100	90.9091	100	127.273	109.091	107.102
				rhizoderm
				μm
				distance from root tip	1	2	3	4	5	6	7	8
				100	15.9091	18.1818	15.9091	15.9091	15.9091	16.8182	17.2727	20.4545	17.0455
				200	22.7273	19.5455	22.7273	20.4545	20.4545	20.4545	22.7273	25	21.7614
				300	24.0909	27.2727	25	25	22.7273	27.2727	23.6364	29.5455	25.5682
				400	29.0909	30.4545	24.0909	29.0909	24.5455	24.5455	20.4545	29.5455	26.4773
				500	25.9091	30.4545	18.6364	25.4545	21.3636	30.4545	23.1818	29.5455	25.625
				600	21.3636	25	18.6364	19.5455	25	29.5455	23.1818	34.0909	24.5455
				700	27.2727	26.3636	20.4545	24.0909	28.6364	34.0909	25.4545	31.8182	27.2727
				800	23.1818	27.2727	22.7273	24.0909	30.9091	37.2727	29.5455	27.2727	27.7841
				1000	29.5455	27.2727	27.7273	32.2727	29.5455	38.6364	36.3636	32.7273	31.7614
				1200	25.4545	29.5455	30.4545	31.8182	30.9091	38.6364	40	38.6364	33.1818
				1400	27.2727	31.8182	31.8182	29.5455	30.9091	43.1818	40.9091	38.6364	34.2614
				1600	38.6364	35	34.0909	30.4545	31.8182	45.4545	45.4545	40.9091	37.7273
				1800	43.1818	43.1818	36.8182	34.0909	34.0909	45.4545	45.4545	43.1818	40.6818
				2200	45.4545	43.1818	38.6364	40.9091	40.9091	45.4545	45.4545	43.1818	42.8977
				2600	45.4545	43.1818	43.1818	45.4545	43.1818	45.4545	45.4545	43.1818	44.3182
				3000	45.4545	43.1818	43.1818	45.4545	43.1818	45.4545	45.4545	43.1818	44.3182
				3400	45.4545	43.1818	43.1818	45.4545	43.1818	45.4545	45.4545	43.1818	44.3182

## Sheet: Monstera
	thick root-cortex							thin root-cortex													thick root-rhizoderm						thin root rhizoderm
	μm																			μm
	distance from root tip	1	2	3	4	5	mean	1	2	3	4	5	mean							distance from root tip	1	2	3	4	5	mean	1	2	3	4	5	mean
	100	20	14	16	17	21	17.6	16.6	16	16.6	20	16.6	17.16							100	13	13	16	13	18	14.6	14.2	16	16.6	14.2	14.2	15.04
	1000	28	25	25	26	22	25.2	16.6	25	20	20	20	20.32							1000	17	14	17	14	17	15.8	9	12.5	12.5	11.1	11.1	11.24
	2000	18	20	19	18	20	19	16.6	33	25	20	28.5	24.62							2000	17	14	22	14	20	17.4	10	14.2	12.5	10	12.5	11.84
	3000	22	20	21	19	22	20.8	25	33	28	33.3	33.3	30.52							3000	10	14	10	13	10	11.4	13	14.2	11.1	11.1	14.2	12.72
	4000	15	16	15	15	17	15.6	25	33	40	40	40	35.6							4000	10	9	10	9	11	9.8	16.6	12.5	11.1	16.1	11.1	13.48
	5000	22	25	25	23	24	23.8	40	33	40	33	37.5	36.7							5000	10	8	9	10	16	10.6	14.4	16.6	13.3	20	20	16.86
	6000	22	25	25	23	25	24	50	50	50	40	40	46							6000	9	12	12	9	10	10.4	20	20	22.2	20	14.2	19.28
	7000	25	20	26	25	26	24.4	55	70	60	50	42	55.4							7000	10	12	15	10	10	11.4	16	18	16	20	20	18
	8000	28	25	23	26	28	26	60	70	80	60	50	64							8000	14	11	13	12	9	11.8	20	18	20	25	25	21.6
	9000	30	28	29	28	30	29	62	75	80	80	42	67.8							9000	18	13	17	16	18	16.4	28	20	33	14	28	24.6
	10000	30	28	30	29	30	29.4	72	90	100	90	50	80.4							10000	15	11	15	10	15	13.2	37	21	37	20	42	31.4
	11000	25	28	31	30	31	29	90	100	110	100	72	94.4							11000	14	14	14	14	13	13.8	33	21	37	33	33	31.4
	12000	30	30	33	33	31	31.4	90	100	120	100	75	97							12000	14	15	15	15	15	14.8	21	21	37	21	28.5	25.7
	13000	33	34	33	35	32	33.4	100	100	120	100	90	102							13000	13	14	13	13	10	12.6	28.5	25	22	25	25	25.1
	14000	35	34	33	35	32	33.8	100	100	100	100	100	100							14000	15	17	17	15	13	15.4	30	25	24	29	25	26.6
	15000	40	27	33	36	25	32.2	100	100	100	100	100	100							15000	17	11	15	17	15	15	30	25	25	35	25	28
	16000	41	33	33	36	37	36	100	100	100	100	100	100							16000	17	13	15	18	16	15.8	40	30	30	40	35	35
	17000	42	33	33	36	37	36.2	120	100	100	100	100	104							17000	17	14	12	18	17	15.6	42	40	35	45	40	40.4
	18000	42	33	33	36	38	36.4	130	100	130	100	130	118							18000	18	14	14	12	15	14.6	45	45	45	50	42	45.4
	19000	42	38	38	36	43	39.4	145	110	140	110	135	128							19000	20	13	13	15	10	14.2	50	50	50	55	45	50
	20000	50	38	45	37	50	44	155	130	145	125	145	140							20000	17	14	15	12	12	14	60	50	55	55	50	54
	21000	60	38	50	45	50	48.6	170	150	150	140	150	152							21000	16	14	15	10	14	13.8	70	50	65	65	60	62
	22000	70	50	50	50	50	54	180	160	160	150	160	162							22000	16	15	16	12	16	15	80	50	75	90	65	72
	23000	83	50	60	70	60	64.6	180	170	180	180	190	180							23000	17	13	15	14	13	14.4	90	70	80	100	80	84
	24000	100	50	95	90	85	84	190	190	200	190	200	194							24000	20	15	15	17	15	16.4	100	85	100	100	100	97
	25000	100	55	95	90	85	85	200	210	210	200	215	207							25000	20	17	20	18	20	19	100	100	100	100	100	100
	26000	100	84	95	90	85	90.8	200	210	220	200	230	212							26000	18	17	20	18	18	18.2	100	100	100	100	100	100
	27000	100	84	95	90	85	90.8	200	210	250	200	250	222							27000	18	15	17	17	14	16.2	100	100	100	100	100	100
	28000	100	84	95	90	85	90.8	200	270	270	230	280	250							28000	19	15	17	15	17	16.6	100	105	100	100	100	101
	29000	110	84	95	100	95	96.8	250	300	300	250	310	282							29000	17	14	14	13	17	15	110	110	110	100	110	108
	30000	120	84	100	100	100	100.8	300	300	300	300	310	302							30000	16	15	15	15	16	15.4	110	110	110	110	110	110
	31000	125	85	100	100	100	102	300	300	300	300	310	302							31000	17	17	17	17	17	17	110	110	110	110	110	110
	32000	130	85	100	100	100	103	300	300	300	300	310	302							32000	20	20	20	19	20	19.8	110	110	110	110	110	110
	33000	130	85	100	110	100	105	300	300	300	300	310	302							33000	21	22	21	22	22	21.6	110	110	110	110	110	110
	34000	130	85	100	110	100	105	350	340	345	350	330	350							34000	16	15	17	14	16	15.6
	35000	140	85	100	110	100	107	350	340	345	350	330	350							35000	18	18	18	16	17	17.4
	36000	150	90	110	110	110	114	350	340	345	350	330	350							36000	20	20	20	19	20	19.8
	37000	150	100	110	120	120	120	350	340	345	350	330	350							37000	13	12	14	14	12	13
	38000	150	120	110	130	130	128	350	340	345	350	330	350							38000	20	20	20	22	21	20.6
	39000	150	125	110	130	130	129	350	340	345	350	330	350							39000	13	10	14	15	14	13.2
	40000	150	130	130	135	135	136	350	340	345	350	330	350							40000	16	16	15	16	16	15.8
	41000	150	130	130	135	140	137	350	340	345	350	330	350							41000	13	13	12	12	11	12.2
	42000	150	130	140	135	145	140	350	340	345	350	330	350							42000	18	19	17	18	19	18.2
	43000	150	130	145	140	150	143	350	340	345	350	330	350							43000	19	19	20	19	20	19.4
	44000	150	130	150	145	150	145													44000	20	20	20	20	20	20
	45000	150	140	150	150	150	148													45000	17	19	18	17	18	17.8
	46000	150	150	150	150	150	150													46000	16	15	16	15	15	15.4
	47000	150	150	150	150	150	150													47000	16	15	14	10	12	13.4
	48000	165	155	170	160	160	162													48000	18	17	18	18	17	17.6
	49000	180	160	180	170	170	172													49000	22	22	21	20	21	21.2
	50000	190	160	185	170	180	177													50000	22	22	22	20	22	21.6
	51000	200	190	200	180	190	192													51000	22	22	22	21	22	21.8
	52000	200	200	200	200	200	200													52000	22	22	22	22	22	22
	53000	200	200	200	200	200	200													53000	22	22	22	22	22	22
	54000	200	200	200	200	200	200													54000	22	22	22	22	22	22
	55000	200	200	200	200	200	200													55000	22	22	22	22	22	22
	56000	200	200	200	200	200	200													56000	26	25	27	26	24	25.6
	57000	200	200	200	200	200	200													57000	28	26	28	27	26	27
	58000	200	200	200	200	200	200													58000	26	24	25	23	23	24.2
	59000	200	200	200	200	200	200													59000	20	19	19	21	18	19.4
	60000	220	200	200	230	240	218													60000	17	16	15	18	15	16.2
	61000	250	210	230	240	250	236													61000	16	15	14	16	12	14.6
	62000	250	230	250	240	250	244													62000	15	15	14	15	12	14.2
	63000	250	250	250	250	250	250													63000	15	14	14	14	11	13.6
	64000	250	250	250	250	250	250													64000	16	16	16	16	14	15.6
	65000	250	250	250	250	250	250													65000	20	18	17	20	17	18.4
	66000	250	250	250	250	250	250													66000	19	19	18	18	16	18
	67000	250	250	250	250	250	250													67000	18	17	17	17	15	16.8
	68000	250	250	250	250	250	250													68000	17	18	18	19	18	18
	69000	250	250	250	250	250	250													69000	22	21	22	23	20	21.6
	70000	250	250	255	250	250	251													70000	23	22	23	24	22	22.8
	71000	250	250	255	250	250	251													71000	25	24	25	26	25	25
	72000	250	250	255	250	250	251													72000	25	25	25	26	25	25.2
	73000	250	250	255	250	250	251													73000	25	25	25	25	25	25
	74000	250	250	255	250	250	251													74000	18	23	24	21	19	21
	75000	250	250	255	250	250	251													75000	16	16	14	16	15	15.4
	76000	250	250	255	250	250	251													76000	16	16	11	15	12	14
	77000	250	250	255	250	250	251													77000	16	16	13	15	14	14.8
	78000	250	250	255	250	250	251													78000	16	16	14	15	15	15.2
	79000	250	250	260	250	250	252													79000	16	16	14	15	15	15.2
	80000	250	250	260	250	250	252													80000	16	16	16	16	16	16
	81000	250	250	260	250	250	252													81000	16	16	16	16	16	16
	82000	250	260	260	260	250	256													82000	18	17	16	19	18	17.6
	83000	260	260	260	260	250	258													83000	20	20	19	20	20	19.8
	84000	260	260	260	260	260	260													84000	20	20	20	20	20	20
	85000	260	260	260	260	260	260													85000	20	20	20	20	20	20
	86000	260	260	260	260	260	260													86000	20	20	20	20	20	20
	87000	260	260	260	260	260	260													87000	20	20	20	20	20	20
	88000	260	260	260	260	260	260													88000	20	20	22	21	23	21.2
	89000	260	260	260	260	260	260													89000	25	24	25	23	25	24.4
	90000	260	260	260	260	260	260													90000	28	27	28	27	29	27.8
	91000	260	260	260	260	260	260													91000	30	30	30	30	30	30
	92000	260	260	260	260	260	260													92000	30	30	30	30	30	30
	93000	260	260	260	260	260	260													93000	30	30	30	30	30	30
	94000	260	260	260	260	260	260													94000	30	30	30	30	30	30
	95000	260	260	260	260	260	260													95000	32	31	32	30	31	31.2
	96000	260	260	260	270	260	262													96000	40	49	27	35	36	37.4
	97000	260	260	280	270	260	266													97000	50	50	36	42	47	45
	98000	260	300	280	290	270	280													98000	50	52	40	48	50	48
	99000	300	300	280	300	275	291													99000	28	30	32	31	40	32.2
	100000	300	300	290	300	300	298													100000	29	30	27	28	29	28.6
	101000	300	300	300	300	310	302													101000	33	31	29	28	30	30.2
	102000	310	300	300	330	320	312													102000	26	25	24	24	27	25.2
	104000	320	310	310	340	325	321													104000	18	21	19	20	21	19.8
	105000	340	320	330	350	340	336													105000	20	20	21	21	25	21.4
	106000	350	340	340	350	350	346													106000	22	21	22	21	26	22.4
	107000	350	350	350	350	350	350													107000	19	17	19	18	20	18.6
	108000	350	350	350	350	350	350													108000	16	15	15	16	16	15.6
	109000	350	350	350	350	350	350													109000	25	21	24	23	22	23
	110000	350	350	350	350	350	350													110000	28	28	27	29	28	28
	111000	350	350	350	350	350	350													111000	28	29	29	32	34	30.4
	112000	350	350	350	350	350	350													112000	28	30	32	34	36	32
	113000	350	350	350	350	350	350													113000	40	40	41	40	45	41.2
	114000	350	350	350	350	350	350													114000	50	52	50	52	56	52
	115000	350	350	350	350	350	350													115000	55	58	55	59	60	57.4
	116000	350	350	350	350	350	350													116000	60	62	61	70	67	64
	117000	350	350	350	350	350	350													117000	80	83	84	100	94	88.2
	118000	350	350	350	350	350	350													118000	100	100	100	100	100	100
	119000	350	350	350	350	350	350													119000	100	100	100	100	100	100
	120000	350	350	350	350	350	350													120000	100	100	100	100	100	100
	121000	350	350	350	350	350	350													121000	100	100	100	100	100	100
	122000	350	350	350	350	350	350													122000	100	100	100	100	100	100
	123000	350	350	350	350	350	350													123000	100	100	100	100	100	100
	124000	350	350	350	350	350	350													124000	100	100	100	100	100	100
	125000	350	350	350	350	350	350													125000	100	100	100	100	100	100
	126000	350	350	350	350	350	350													126000	100	100	100	100	100	100
	127000	350	350	350	350	350	350													127000	100	100	100	100	100	100
	128000	350	350	350	350	350	350													128000	100	100	100	100	100	100
	129000	350	350	350	350	350	350													129000	100	100	100	100	100	100
	130000	350	350	350	350	350	350													130000	100	100	100	100	100	100
	131000	350	350	350	350	350	350													131000	100	100	100	100	100	100

## Sheet: Neofinetia
				cortex
				μm
				distance from root tip	1	2	3	4	5	6	7	8	9	mean
				100	18.1818	18.1818	18.1818	22.7273	20.4545	25	25	25	20.9091	21.5152
				200	22.7273	20.4545	20.4545	24.5455	25	29.5455	29.5455	27.2727	27.2727	25.202
				300	22.7273	22.7273	25	29.5455	29.5455	30.4545	25	25	30.9091	26.7677
				400	27.2727	31.8182	25.9091	31.8182	34.0909	31.8182	26.3636	25	27.7273	29.0909
				500	25	27.2727	29.5455	31.8182	36.3636	34.0909	27.2727	25.9091	29.5455	29.6465
				600	22.7273	29.5455	34.0909	33.1818	38.6364	35	29.5455	34.0909	34.0909	32.3232
				700	27.2727	34.0909	36.3636	30.4545	40.9091	39.0909	28.1818	30	31.8182	33.1313
				800	27.2727	25.4545	40	36.3636	43.1818	41.8182	33.6364	27.2727	35	34.4444
				900	31.8182	27.2727	43.1818	38.1818	44.0909	43.1818	34.0909	32.7273	38.6364	37.0202
				1000	34.0909	29.5455	40.9091	41.3636	47.7273	47.7273	39.5455	37.2727	40.9091	39.899
				1100	38.6364	26.3636	45.4545	43.1818	52.2727	56.8182	43.1818	38.6364	43.1818	43.0808
				1200	34.0909	32.7273	45.4545	44.0909	56.8182	62.7273	45.4545	43.1818	47.7273	45.8081
				1300	40.9091	38.6364	47.7273	48.6364	61.3636	65.9091	45.4545	45.4545	56.8182	50.101
				1400	40.9091	43.1818	47.7273	56.8182	70.4545	70.4545	52.2727	50	63.6364	55.0505
				1500	50	45.4545	54.5455	65.9091	79.5455	75	54.5455	50	70.4545	60.6061
				1600	50	52.2727	54.5455	70.4545	80.4545	79.5455	56.8182	56.8182	72.7273	63.7374
				1800	59.0909	56.8182	61.3636	72.7273	88.6364	81.8182	65.9091	61.3636	84.0909	70.202
				2000	59.0909	63.6364	65.9091	78.6364	88.6364	90.9091	68.1818	63.6364	86.3636	73.8889
				2200	63.6364	75	75	83.6364	93.1818	97.7273	75	70.4545	93.1818	80.7576
				2400	68.1818	77.2727	84.0909	90.9091	106.818	102.273	88.6364	75	102.273	88.3838
				2600	72.7273	84.0909	88.6364	97.7273	115.909	113.636	93.1818	88.6364	104.545	95.4545
				2800	77.2727	86.3636	95.4545	100	127.273	118.182	104.545	97.7273	111.364	102.02
				3000	81.8182	90.9091	109.091	106.818	138.636	122.727	122.727	102.273	129.545	111.616
				3200	100	97.7273	120.455	115.909	145.455	129.545	127.273	115.909	143.182	121.717
				3500	127.273	113.636	125	129.545	145.455	136.364	136.364	136.364	147.727	133.081
				3800	136.364	127.273	127.273	134.091	147.727	145.455	145.455	134.091	150	138.636
				4100	159.091	136.364	140.909	143.182	152.273	159.091	147.727	143.182	154.545	148.485
				4400	172.727	145.455	145.455	152.273	161.364	163.636	161.364	147.727	161.364	156.818
				4700	195.455	172.727	154.545	161.364	168.182	163.636	170.455	161.364	170.455	168.687
				5000	195.455	195.455	172.727	175	177.273	172.727	172.727	175	172.727	178.788
				5500	209.091	213.636	181.818	186.364	188.636	181.818	190.909	177.273	175	189.394
				6000	227.273	227.273	190.909	197.727	195.455	190.909	202.273	190.909	186.364	201.01
				6500	227.273	227.273	190.909	197.727	195.455	190.909	202.273	190.909	186.364	201.01
				rhizoderm
				μm
				distance from root tip	1	2	3	4	5	6	7	8	9
				100	13.6364	18.1818	13.6364	16.8182	16.8182	15.9091	15.9091	18.1818	18.1818	16.3636
				200	15.9091	21.3636	15.9091	15.9091	18.1818	20.4545	16.8182	19.5455	19.0909	18.1313
				300	18.1818	22.7273	19.5455	22.7273	18.1818	24.0909	19.5455	19.5455	20.9091	20.6061
				400	18.1818	22.7273	25	20.4545	19.0909	20.4545	18.1818	19.5455	18.1818	20.202
				500	22.7273	20.4545	25	21.8182	20.4545	21.3636	21.8182	21.3636	20.4545	21.7172
				600	21.8182	20.4545	21.8182	22.7273	25	24.5455	21.8182	24.0909	22.2727	22.7273
				700	22.7273	18.1818	25	25.9091	25	25.4545	21.8182	20.4545	23.1818	23.0808
				800	27.2727	19.0909	22.7273	25.9091	29.5455	26.3636	25	21.3636	27.2727	24.9495
				900	27.2727	19.0909	26.3636	25	29.5455	26.3636	25	22.7273	27.2727	25.404
				1000	27.2727	19.5455	24.0909	27.2727	31.8182	27.2727	28.1818	24.0909	30.4545	26.6667
				1100	36.3636	21.3636	30.4545	28.6364	37.7273	29.5455	34.5455	29.5455	30.4545	30.9596
				1200	38.6364	27.2727	25.9091	29.5455	38.6364	33.1818	36.3636	33.1818	34.0909	32.9798
				1300	40.9091	29.5455	30.4545	32.2727	38.6364	34.0909	38.6364	35.4545	34.0909	34.899
				1400	36.3636	29.5455	29.5455	33.1818	36.3636	34.0909	35.4545	35	36.3636	33.9899
				1500	40.9091	29.5455	29.5455	35	37.2727	35	37.2727	35	36.3636	35.101
				1600	40.9091	34.0909	31.8182	34.0909	37.2727	35	36.3636	36.3636	36.3636	35.8081
				1800	45.4545	34.0909	34.0909	38.6364	38.6364	37.2727	38.6364	40.9091	38.6364	38.4848
				2000	45.4545	36.3636	34.0909	39.5455	38.6364	38.1818	38.6364	40.9091	39.5455	39.0404
				2200	45.4545	36.3636	36.3636	44.0909	39.5455	40.9091	43.1818	40.9091	39.5455	40.7071
				2400	45.4545	40.9091	36.3636	47.7273	41.3636	43.1818	47.7273	50	40.9091	43.7374
				2600	50	45.4545	38.6364	47.7273	43.1818	47.7273	47.7273	52.2727	40.9091	45.9596
				2800	52.2727	45.4545	43.1818	47.7273	45.4545	47.7273	47.7273	52.2727	40.9091	46.9697
				3000	52.2727	45.4545	43.1818	47.7273	45.4545	47.7273	47.7273	52.2727	45.4545	47.4747
				3200	54.5455	45.4545	45.4545	47.7273	45.4545	47.7273	47.7273	52.2727	45.4545	47.9798
				3500	54.5455	45.4545	45.4545	47.7273	45.4545	47.7273	47.7273	52.2727	47.7273	48.2323
				3800	54.5455	45.4545	45.4545	47.7273	45.4545	47.7273	47.7273	52.2727	47.7273	48.2323
				4100	54.5455	54.5455	45.4545	47.7273	45.4545	47.7273	47.7273	52.2727	47.7273	49.2424
				4400	54.5455	54.5455	47.7273	47.7273	45.4545	47.7273	47.7273	52.2727	47.7273	49.4949
				4700	54.5455	54.5455	47.7273	47.7273	45.4545	47.7273	47.7273	52.2727	47.7273	49.4949
				5000	54.5455	54.5455	47.7273	47.7273	45.4545	47.7273	47.7273	52.2727	47.7273	49.4949
				5500	54.5455	54.5455	47.7273	47.7273	45.4545	47.7273	47.7273	52.2727	47.7273	49.4949
				6000	54.5455	54.5455	47.7273	47.7273	45.4545	47.7273	47.7273	52.2727	47.7273	49.4949
				6500	54.5455	54.5455	47.7273	47.7273	45.4545	47.7273	47.7273	52.2727	47.7273	49.4949

## Sheet: Philodendron
			cortex
			μm
			distance from root tip	1	2	3	4	5	6	7	8	9	10	11	12	mean
			200	15.9091	15.9091	18.1818	18.1818	19.5455	18.1818	20.4545	20.4545	18.1818	15.9091	15.9091	18.1818	17.9167
			400	20.4545	22.7273	22.7273	20.4545	25	22.7273	22.7273	25	20.4545	22.7273	20.4545	20.4545	22.1591
			600	27.2727	25	20.4545	20.4545	27.2727	28.6364	25	25	25	22.7273	22.7273	22.7273	24.3561
			800	31.8182	25	22.7273	20.4545	31.8182	27.2727	24.0909	22.7273	18.1818	25	25	22.7273	24.7348
			1000	38.6364	27.2727	25	21.3636	29.5455	20.9091	18.1818	22.7273	25	27.2727	20.4545	20.4545	24.7348
			1200	40.9091	27.2727	25.9091	25	22.7273	20.4545	22.7273	21.3636	27.2727	25	22.7273	24.0909	25.4545
			1400	36.3636	34.0909	22.7273	31.8182	22.7273	29.5455	21.3636	22.7273	27.2727	30.9091	25	23.1818	27.3106
			1600	40.9091	43.1818	34.0909	36.3636	27.2727	26.3636	27.2727	29.5455	25	25	25	25.9091	30.4924
			1800	50	45.4545	38.6364	37.2727	31.8182	27.2727	33.1818	31.8182	28.6364	25	27.2727	27.2727	33.6364
			2000	59.0909	47.7273	43.1818	43.1818	34.0909	28.6364	34.0909	34.0909	31.8182	27.2727	28.6364	27.2727	36.5909
			2400	63.6364	61.3636	45.4545	50	34.0909	34.0909	34.0909	34.0909	31.8182	29.5455	29.5455	27.2727	39.5833
			2800	72.7273	68.1818	52.2727	56.8182	36.3636	38.6364	43.1818	34.0909	36.3636	33.6364	34.0909	36.3636	45.2273
			3200	81.8182	77.2727	56.8182	77.2727	40.9091	45.4545	47.7273	39.0909	43.1818	43.1818	38.6364	43.1818	52.8788
			3600	100	90.9091	70.4545	86.3636	54.5455	52.2727	56.8182	45.4545	52.2727	45.4545	43.1818	47.7273	62.1212
			4000	100	113.636	86.3636	95.4545	59.0909	59.0909	63.6364	47.7273	54.5455	56.8182	47.7273	56.8182	70.0758
			4400	109.091	127.273	97.7273	109.091	63.6364	68.1818	75	54.5455	61.3636	61.3636	54.5455	59.0909	78.4091
			4800	113.636	127.273	113.636	109.091	72.7273	77.2727	79.5455	59.0909	65.9091	65.9091	61.3636	65.9091	84.2803
			5200	122.727	127.273	131.818	113.636	86.3636	81.8182	81.8182	68.1818	70.4545	75	68.1818	70.4545	91.4773
			5600	131.818	131.818	145.455	122.727	95.4545	84.0909	86.3636	77.2727	77.2727	79.5455	77.2727	75	98.6742
			6000	131.818	134.091	145.455	127.273	104.545	88.6364	90.9091	88.6364	88.6364	88.6364	81.8182	86.3636	104.735
			6400	140.909	136.364	145.455	127.273	104.545	95.4545	90.9091	90.9091	90.9091	90.9091	88.6364	95.4545	108.144
			6800	140.909	136.364	145.455	127.273	104.545	100	90.9091	97.7273	90.9091	90.9091	88.6364	100	109.47
			7200	140.909	136.364	145.455	127.273	104.545	100	90.9091	97.7273	90.9091	90.9091	88.6364	100	109.47
			rhizoderm
			μm	1	2	3	4	5	6	7	8	9	10	11	12
			distance from root tip
			200	15.9091	11.3636	13.6364	15.9091	15.9091	13.6364	13.6364	13.6364	13.6364	13.6364	13.6364	15	14.1288
			400	18.1818	18.1818	18.1818	15.9091	15.9091	11.3636	18.1818	15	18.1818	18.1818	15.9091	18.1818	16.7803
			600	22.7273	19.5455	19.0909	13.6364	13.6364	13.6364	20.4545	15.9091	13.6364	15.9091	11.3636	18.1818	16.4773
			800	25	19.5455	22.7273	13.6364	13.6364	15.9091	13.6364	11.3636	15.9091	11.3636	9.09091	15.9091	15.6439
			1000	26.3636	15.9091	22.7273	11.3636	11.3636	15.4545	13.6364	9.09091	15.9091	13.6364	9.09091	13.6364	14.8485
			1200	27.2727	18.1818	18.1818	11.3636	12.2727	11.3636	9.09091	11.3636	11.3636	11.3636	13.6364	15	14.2045
			1400	25.9091	15.9091	18.1818	13.6364	12.2727	11.3636	11.3636	13.6364	11.3636	11.3636	15.9091	13.6364	14.5455
			1600	23.6364	18.1818	22.7273	13.6364	9.09091	11.3636	13.6364	13.6364	11.3636	11.3636	11.3636	11.3636	14.2803
			1800	30.4545	21.8182	27.2727	16.3636	12.2727	13.6364	13.6364	15	15	13.6364	11.3636	13.6364	17.0076
			2000	36.3636	27.2727	27.2727	18.1818	15.9091	13.6364	11.3636	16.8182	15.9091	13.6364	13.6364	11.3636	18.447
			2400	36.3636	34.0909	28.6364	22.7273	15.9091	15.9091	13.6364	18.1818	18.1818	13.6364	13.6364	15.9091	20.5682
			2800	45.4545	36.3636	28.6364	24.0909	18.1818	16.8182	20.4545	15.9091	20.4545	13.6364	15.9091	13.6364	22.4621
			3200	47.7273	39.5455	38.6364	35	20.4545	20.4545	20.4545	18.1818	20.4545	15.9091	16.8182	18.1818	25.9848
			3600	47.7273	45.4545	43.1818	36.3636	22.7273	25	22.7273	18.1818	22.7273	20.4545	20.4545	18.1818	28.5985
			4000	54.5455	47.7273	50	36.3636	25	22.7273	29.5455	20.4545	22.7273	22.7273	22.7273	19.5455	31.1742
			4400	50	47.7273	50	45.4545	27.2727	29.5455	31.8182	27.2727	22.7273	21.3636	25	25	33.5985
			4800	52.2727	47.7273	50	45.4545	34.0909	34.0909	31.8182	29.5455	27.2727	25	27.2727	31.8182	36.3636
			5200	54.5455	54.5455	52.2727	45.4545	38.6364	34.0909	34.0909	31.8182	31.8182	27.2727	27.2727	31.8182	38.6364
			5600	54.5455	54.5455	54.5455	50	40.9091	40.9091	34.0909	34.0909	34.0909	34.0909	31.8182	38.6364	41.8561
			6000	54.5455	54.5455	54.5455	50	45.4545	40.9091	40.9091	38.1818	38.6364	38.6364	31.8182	38.6364	43.9015
			6400	54.5455	54.5455	54.5455	54.5455	45.4545	50	40.9091	38.1818	45.4545	38.6364	35	40.9091	46.0606
			6800	54.5455	54.5455	54.5455	54.5455	45.4545	50	40.9091	43.1818	45.4545	38.6364	35	40.9091	46.4773
			7200	54.5455	54.5455	54.5455	54.5455	45.4545	50	40.9091	43.1818	45.4545	38.6364	35	40.9091	46.4773

## Sheet: Rhipsalis
			cortex
			μm
			distance from root tip	1	2	3	4	5	mean
			100	15.9091	11.8182	11.3636	10.9091	13.6364	12.7273
			200	18.1818	17.2727	15.9091	20.4545	22.7273	18.9091
			300	15.9091	25	22.7273	22.7273	25	22.2727
			400	22.7273	29.5455	25	29.5455	29.5455	27.2727
			500	27.2727	40.9091	27.7273	34.0909	29.5455	31.9091
			600	22.7273	45.4545	34.0909	40	34.0909	35.2727
			800	40.9091	50	43.1818	47.7273	40.9091	44.5455
			1000	50	54.5455	47.7273	54.5455	45.4545	50.4545
			1200	22.7273	63.6364	52.2727	59.0909	52.2727	50
			1400	54.5455	68.1818	56.8182	75	61.3636	63.1818
			1600	63.6364	70.4545	65.9091	72.7273	75	69.5455
			1800	59.0909	61.3636	69.0909	75	84.0909	69.7273
			2000	54.5455	65.9091	70.4545	75	85.4545	70.2727
			2200	63.6364	70.4545	75	75	88.6364	74.5455
			2400	63.6364	70.4545	70.4545	75	88.6364	73.6364
			2600	68.1818	70.4545	70.4545	75	88.6364	74.5455
			2800	71.8182	70.4545	70.4545	75	88.6364	75.2727
			3200	77.2727	70.4545	70.4545	75	88.6364	76.3636
			3600	72.7273	70.4545	70.4545	75	88.6364	75.4545
			rhizoderm
			μm
			distance from root tip	1	2	3	4	5
			100	15.9091	9.09091	10.9091	10.4545	10.9091	11.4545
			200	11.3636	13.6364	13.6364	13.6364	13.6364	13.1818
			300	11.3636	18.1818	15.9091	13.6364	18.1818	15.4545
			400	18.1818	18.1818	21.3636	16.3636	15.9091	18
			500	10.4545	27.2727	20.4545	18.1818	15.9091	18.4545
			600	22.7273	28.1818	21.3636	25	20.4545	23.5455
			800	34.0909	28.1818	22.7273	34.0909	28.6364	29.5455
			1000	36.3636	29.0909	31.8182	34.0909	34.0909	33.0909
			1200	33.1818	32.7273	34.0909	36.3636	38.6364	35
			1400	54.5455	32.7273	36.3636	43.1818	43.1818	42
			1600	50	36.3636	37.7273	45.4545	47.7273	43.4545
			1800	30	35.4545	38.6364	45.4545	47.7273	39.4545
			2000	36.3636	35.4545	40.9091	45.4545	52.2727	42.0909
			2200	45.4545	36.3636	45.4545	45.4545	54.5455	45.4545
			2400	54.5455	36.3636	45.4545	45.4545	54.5455	47.2727
			2600	54.5455	43.1818	50	45.4545	54.5455	49.5455
			2800	54.5455	43.1818	50	45.4545	54.5455	49.5455
			3200	54.5455	43.1818	50	45.4545	54.5455	49.5455
			3600	54.5455	43.1818	50	45.4545	54.5455	49.5455

[truncated: 3 more sheets: Stanhopea, Tillandsia, all the charts together]
